# Supplementary material for: RNA-Seq profile of flavescence dorée phytoplasma in grapevine
Source: BMC Genomics. 2014 Dec 11;15(1):1088. doi: 10.1186/1471-2164-15-1088 (PMC4299374; doi:10.1186/1471-2164-15-1088)
Supplement: Supplementary file 2 — Additional file 2: Comparing RNA-Seq assembled sequences to the FD92 genome. Tables report: RNA-Seq assembled sequences that matched to FD92 annotated genes (sheet: “FD92 annotated genes”); assembled transcripts with no match to the FD92 genome, but with significant similarities to other phytoplasmas proteins (sheet: “hits to other phytoplasmas”); RNA-Seq assembled sequences that matched to the FD92 genome, but were not annotated (sheet: “FD92 unannotated genes”). # and § indicate assembled transcripts that added either the 5′ UTR or the 3′ UTR region to previously annotated FD92 genes, respectively; * indicates genes that are part of a polycistronic transcript. (XLS 92 KB) [file 12864_2014_6831_MOESM2_ESM.xls]

## Sheet: FD92 annotated genes
RNA-Seq assembled transcript ID	RNA-Seq assembled transcript length	FD92 annotated gene ID	Description	FD92 genome hit length	E value	score	% identity	FD92 annotated gene ID	Gene description	E_value	score	% identity
Contig54	1879	fusA-flado_6343_0021	Elongation factor EF-G, GTP-binding	2070	0	2109	100	tuf-flado_6343_0022_AA	Elongation factor EF-Tu	0	1267	100
Contig152	1524	rRNA-23S-flado_0482_2021	23S	2863	3e-161	562	100
Contig25	1089	rpoB-flado_6343_0017	RNA polymerase, beta subunit	3732	0	1855	100	rpoC-flado_6343_0018_AA	RNA polymerase, beta prime subunit	1e-30	128	100
Contig28	1074	fusA-flado_6343_0021	Elongation factor EF-G, GTP-binding	2070	0	1400	100	rpsG-flado_6343_0020_AA	30S ribosomal subunit protein S7	8e-151	527	100
Contig3 * #	1068	rpsK-flado_0067_0011	30S ribosomal subunit protein S11	402	0	743	100	rpsM-flado_0067_0012_AA	30S ribosomal subunit protein S13	0	671	100
Contig187	979	hflB-flado_0314_0026	ATP dependent zinc protease	1788	0	1587	95.9142
Contig156 §	977	serS-flado_0067_0047	seryl-tRNA synthetase	1275	0	1711	100
Contig134 *	950	rplB-flado_0067_0033	50S ribosomal subunit protein L2	831	0	1535	100	rplW-flado_0067_0034_AA	50S ribosomal subunit protein L23	1e-34	141	100
Contig10	935	rRNA-23S-flado_0482_2021	23S	2863	0	1644	98.4979
Contig16 *	935	rpsC-flado_0067_0030	30S ribosomal subunit protein S3	753	0	874	100	rplP-flado_0067_0029_AA	50S ribosomal subunit protein L16	0	782	100
Contig174	812	dnaK-flado_0031_0007	Molecular chaperone DnaK	1875	0	1127	100	grpE-flado_0031_0008_AA	putative Protein grpE	1e-112	399	100
Contig131 * #	784	Ctg7221_0002401_0002754_f1-flado_7221_0002	hypothetical protein	354	4e-53	202	100
Contig84 * #	777	rplM-flado_6343_0005	50S ribosomal subunit protein L13	471	0	870	100	rpsI-flado_6343_0006_AA	30S ribosomal subunit protein S9	5e-142	497	100
Contig133 *	766	rplF-flado_0067_0021	50S ribosomal subunit protein L6	543	0	684	100	rplR-flado_0067_0020_AA	50S ribosomal protein L18	0	654	100
Contig204	755	malK-flado_8084_0022	Sugar ABC transporter ATP binding component	1092	0	1395	100
Contig167 * #	750	rplA-flado_6343_0014	50S ribosomal subunit protein L1	687	0	1210	100
Contig160 *	745	rpsE-flado_0067_0019	30S ribosomal subunit protein S5	540	0	721	100	rpmD-flado_0067_0018_AA	50S ribosomal protein L30	1e-102	366	100
Contig31	736	pepA-flado_7221_0003	Probable aminopeptidase	1473	0	1360	100
Contig14 #	700	rRNA-23S-flado_0482_2021	23S	2863	0	893	100
Contig165 *	667	rplN-flado_0067_0026	50S ribosomal subunit protein L14	381	0	704	100	rplX-flado_0067_0025_AA	50S ribosomal subunit protein L24	4e-72	265	100
Contig41	654	rpoC-flado_6343_0018	RNA polymerase, beta prime subunit	4077	0	1208	100
Contig53	635	pfkA-flado_0482_0033	6-phosphofructokinase I	972	0	1173	100
Contig141	623	tldD-flado_0426_0020	tldD protein	1389	0	1151	100
Contig155	619	maeB-flado_6333_0015	Probable NAD-dependent malic enzyme	1179	0	1133	100
Contig169 * #	569	hup-flado_0234_0030	Putative Bacterial nucleoid DNA-binding protein	309	2e-164	571	100	rpmG-flado_0234_0031_AA	50S ribosomal protein L33	6e-40	158	100
Contig170	556	rplC-flado_0067_0036	50S ribosomal subunit protein L3	651	3e-157	547	100	rplD-flado_0067_0035_AA	50S ribosomal subunit protein L4	2e-139	488	100
Contig153 * #	552	Ctg0426_0019664_0020134_f2-flado_0426_0012	Hypothetical transmembrane protein	471	0	859	100
Contig172	536	ysdC-flado_4539_0017	Putative aminopeptidase of the M42 family	1062	0	990	100
Contig173	536	Ctg0314_0020270_0023089_f2-flado_0314_0017	Cation transport P-type ATPase	2820	0	990	100
Contig129 #	530	fba-flado_0482_0037	Fructose-1,6-biphosphate aldolase	867	0	804	100
Contig184	523	vmpB-flado_0031_0011	Variable membrane protein B	729	0	693	98.7179
Contig130	521	rRNA-16S-flado_0314_2009	16S	1524	0	963	100
Contig147 §	518	tuf-flado_6343_0022	Elongation factor EF-Tu	1164	0	920	100
Contig154	515	rRNA-16S-flado_0482_2022	16S	1524	0	952	100
Contig4 #	507	tRNA-Pro-flado_6343_2028_tRNA	proline tRNA	80	3e-37	148	100	tRNA-Arg-flado_6343_2027_TRNA	arginine tRNA	3e-37	148	100
Contig21	501	dnaK-flado_0031_0007	Molecular chaperone DnaK	1875	3e-142	497	100	dnaJ-flado_0031_0006_AA	Chaperone protein dnaJ	3e-67	248	100
Contig208	499	fba-flado_0482_0037	Fructose-1,6-biphosphate aldolase	867	0	645	100	cof-flado_0482_0038_AA	Putative hydrolase of the HAD superfamily	2e-55	209	100
Contig189	496	nrdE-flado_6333_0009	ribonucleoside-diphosphate reductase 2, alpha subunit	2478	0	917	100
Contig37	495	nrdE-flado_6333_0009	ribonucleoside-diphosphate reductase 2, alpha subunit	2478	0	915	100
Contig45 #	464	rplT-flado_4539_0015	probable 50S ribosomal subunit protein L20	702	4e-121	427	100	rpmI-flado_4539_0014_AA	50S ribosomal protein L35	8e-98	350	100
Contig49	461	lon-flado_5304_0004	DNA-binding ATP-dependent protease La	2343	0	852	100
Contig142	457	infB-flado_5389_0003	Translation initiation factor IF-2	1809	0	839	99.7812
Contig136 #	450	rpsD-flado_5852_0007	30S ribosomal subunit protein S4	600	0	769	100
Contig70	449	hflB-flado_0067_0046	Probable ATP dependent Zinc protease	2025	0	830	100
Contig22	443	rpoC-flado_6343_0018	RNA polymerase, beta prime subunit	4077	0	819	100
Contig24	441	groL-flado_0426_0003	chaperonin GroEL	1617	0	815	100
Contig8 #	439	groL-flado_0426_0003	chaperonin GroEL	1617	0	717	100
Contig232	435	Ctg0482_0033346_0033975_f1-flado_0482_0023	Putative septation protein spoVG	630	0	804	100
Contig62	431	ysdC-flado_4539_0017	Putative aminopeptidase of the M42 family	1062	0	797	100
Contig158 * #	430	Ctg7221_0018383_0018643_r1-flado_7221_0014	Hypothetical transmembrane protein	261	7e-138	483	100
Contig34	427	Ctg7203_0004933_0006204_r1_flado-flado_7203_0004-flado_7203_0004	Probable transmembrane hemolysin	1272	0	789	100
Contig195	424	rpoB-flado_6343_0017	RNA polymerase, beta subunit	3732	0	784	100
allFDmap_Contig298	417	gpmM-flado_0482_0032	phosphoglycero mutase III, cofactor-independent	1527	0	771	100
Contig194	416	secA-flado_0482_0004	Protein translocase subunit secA	2517	0	769	100
Contig197	416	malE-flado_8084_0019	Putative ABC transporter maltose/maltodextrin-binding component	1494	0	732	98.3294
Contig15 * #	412	Ctg0234_0028748_0029098_f2-flado_0234_0025	Hypothetical protein	351	0	649	100
Contig181	412	lpd-flado_8220_0012	Dihydrolipoyl dehydrogenase	1380	0	761	100
Contig42	408	Ctg0338_0006451_0007086_f1-flado_0338_0005	Conserved hypothetical transmembrane protein	636	0	754	100
Contig157	402	flado_0314_2015-flado_0314_2015	Hypothetical transmembrane protein	993	0	743	100
Contig150	395	hflB-flado_0067_0046	Probable ATP dependent Zinc protease	2025	0	730	100
Contig138	393	yidC-flado_4539_0020	preprotein translocase subunit YidC	1581	0	726	100
Contig52	388	tRNA-Leu-flado_5852_2024_tRNA	Leucine tRNA	86	1e-40	159	100	tRNA-Trp-flado_5852_2025_TRNA	Tryptophan tRNA	3e-36	145	100
allFDmap_Contig13 §	387	gapA-flado_0482_0036	glyceraldehyde-3-phosphate dehydrogenase A	1008	0	704	100
allFDmap_Contig8	383	Ctg4539_0014885_0016258_f2-flado_4539_0010	Hypothetical FTSH homolog C-terminal truncated	1374	0	708	100
Contig231	381	flado_5304_2022-flado_5304_2022	probable RNA polymerase sigma factor	1266	0	704	100
allFDmap_Contig274	380	map-flado_0067_0015	methionine aminopeptidase	744	0	702	100
Contig233 #	290	grpE-flado_0031_0008	putative Protein grpE	900	5e-144	503	97.931
Contig166	376	rRNA-16S-flado_0482_2022	16S	1524	0	695	100
Contig5	372	rRNA-23S-flado_0482_2021	23S	2863	0	682	99.7312
Contig209	371	secY-flado_0067_0016	putative preprotein translocase membrane subunit	1242	0	686	100
Contig145	370	flado_8084_0006-flado_8084_0006	GTP binding protein	1284	0	684	100
Contig48	365	dnaK-flado_0031_0007	Molecular chaperone DnaK	1875	0	675	100
Contig188	360	hflB-flado_8084_0015	ATP dependent protease	2304	0	665	100
Contig198	356	glyS-flado_5304_0009	Glycyl-tRNA synthetase	1377	0	658	100
Contig148	354	asnS-flado_8084_0023	asparaginyl tRNA synthetase	1392	0	654	100
Contig151	352	vmpA-flado_0482_0026	Variable membrane protein A	1146	0	651	100
Contig168	349	alaS-flado_5304_0012	alanyl-tRNA synthetase	2640	0	645	100
Contig159	336	pepP-flado_0234_0032	Probable Xaa-Pro aminopeptidase	1254	1e-179	621	100
Contig79	333	Ctg0482_0031068_0032375_f3-flado_0482_0021	Metal-dependent phosphohydrolase	1308	5e-178	616	100
Contig183 * #	331	rpmF-flado_5304_0011	50S ribosomal protein L32	201	3e-95	340	100
Contig18	327	rplV-flado_0067_0031	50S ribosomal subunit protein L22	375	7e-127	446	100	rpsC-flado_0067_0030_AA	30S ribosomal subunit protein S3	4e-50	191	100
Contig19	327	Ctg8084_0025861_0026808_r1-flado_8084_0018	phosphoesterase	948	1e-174	604	100
Contig228	323	nusG-flado_6343_0012	Transcription termination factor	609	2e-172	597	100
Contig164	322	tldD-flado_0426_0020	tldD protein	1389	6e-172	595	100
Contig13	321	rRNA-23S-flado_0482_2021	23S	2863	2e-171	593	100
Contig206	318	tatD-flado_8220_0013	Mg-dependent DNase	762	1e-169	588	100
Contig69	313	eno-flado_0482_0031	enolase	1293	6e-167	579	100
Contig176	312	Ctg0338_0000587_0001228_f2-flado_0338_0002	Hypothetical transmembrane protein	642	2e-166	577	100
Contig144 * §	311	rpmA-flado_8084_0007	50S ribosomal subunit protein L27	294	5e-148	516	100
Contig11	304	vmpA-flado_0482_0026	Variable membrane protein A	1146	3e-110	390	95.2569
Contig192	301	Ctg8084_0025861_0026808_r1-flado_8084_0018	phosphoesterase	948	1e-109	388	100	mnmE-flado_8084_0017_AA	tRNA modification GTPase	9e-21	93.5	100
Contig99 #	299	Ctg7716_0000849_0002000_f3-flado_7716_0001	Hypothetical protein with an exonuclease VII large subunit domain	1152	5e-133	466	100
Contig178	297	ycjM-flado_7221_0008	Sucrose phosphorylase	1464	5e-158	549	100
Contig74 §	295	rplE-flado_0067_0024	50S ribosomal subunit protein L5	543	1e-129	455	100
Contig200	293	Ctg6343_0008558_0010864_f2-flado_6343_0009	Probable P-type ATPase	2307	8e-156	542	100
Contig163	292	ackA-flado_8220_0004	Acetate kinase	1185	3e-155	540	100
Contig216	288	infB-flado_5389_0003	Translation initiation factor IF-2	1809	4e-153	532	100
Contig108	286	secY-flado_0067_0016	putative preprotein translocase membrane subunit	1242	6e-152	529	100
Contig146	285	pgk-flado_0482_0035	phosphoglycerate kinase	1209	2e-151	527	100
Contig190	285	dnaK-flado_0031_0007	Molecular chaperone DnaK	1875	2e-151	527	100
Contig27	285	dnaK-flado_0031_0007	Molecular chaperone DnaK	1875	2e-151	527	100
allFDmap_Contig432	284	Ctg7221_0005604_0006680_r3-flado_7221_0004	Hypothetical protein	1077	7e-151	525	100
Contig139	284	malG-flado_8084_0020	probable ABC transporter, permease component	912	3e-149	520	99.6479
Contig161	283	mnmE-flado_8084_0017	tRNA modification GTPase	1374	3e-150	523	100
Contig9	283	malE-flado_8084_0019	Putative ABC transporter maltose/maltodextrin-binding component	1494	1e-148	518	99.6466
Contig191	282	rplK-flado_6343_0013	50S ribosomal subunit protein L11	426	9e-150	521	100
Contig83	278	zntA-flado_0482_0024	Cation uptake P-type ATPase	1950	2e-147	514	100
Contig193	277	dnaJ-flado_0031_0006	Probable Chaperone protein dnaJ	1119	6e-147	512	100
Contig30	273	rpsS-flado_0067_0032	30S ribosomal subunit protein S19	282	1e-138	484	100
allFDmap_Contig271	270	rpoB-flado_6343_0017	RNA polymerase, beta subunit	3732	4e-143	499	100
Contig103	269	Ctg7203_0002059_0004800_r1_flado-flado_7203_0003-flado_7203_0003	Probable Cation transport P-type ATPase	2742	2e-142	497	100
Contig207	268	Ctg8084_0022635_0023987_r2-flado_8084_0016	Hypothetical transmembrane protein	1353	5e-142	496	100
Contig143	267	lolD-flado_0031_0004	probable ABC transporter ATP binding component	1698	2e-141	494	100
Contig71	267	gcp-flado_5136_0006	O-sialoglycoprotein endopeptidase	993	2e-141	494	100
allFDmap_Contig310	265	ftsY-flado_0482_0016	Signal recognition particle-docking protein	957	9e-140	488	100
Contig222	264	pdhA-flado_8220_0008	Pyruvate dehydrogenase E1 component	1092	9e-140	488	100
Contig23 * #	264	rpsU-flado_5304_0006	30S ribosomal subunit protein S21	171	4e-88	316	100
Contig57	262	Ctg8084_0022635_0023987_r2-flado_8084_0016	Hypothetical transmembrane protein	1353	1e-138	484	100
allFDmap_Contig347	258	Ctg0314_0012078_0013067_f3-flado_0314_0011	Putative DL-methionine ABC transporter subtrate-binding component	990	2e-136	477	100
Contig32	258	rplS-flado_0314_0009	50S ribosomal subunit protein L19	354	1e-103	368	100
Contig50 #	257	lepA-flado_7716_0005	GTP-binding protein	1824	2e-135	473	100
allFDmap_Contig88	256	polA-flado_0482_0018	DNA polymerase I	852	2e-135	473	100
Contig171	256	gyrA-flado_5136_0003	DNA gyrase subunit A	2520	2e-135	473	100
Contig64	256	tdk-flado_6333_0005	thymidine kinase/deoxyuridine kinase	576	2e-135	473	100
allFDmap_Contig346	253	ssb-flado_6282_0004	Single stranded DNA-binding protein ssb	417	1e-133	468	100
Contig35	253	cof-flado_0482_0038	Putative hydrolase of the HAD superfamily	795	1e-133	468	100
Contig43	251	hflB-flado_0067_0046	Probable ATP dependent Zinc protease	2025	2e-130	457	100
Contig120	250	Ctg0518_0000584_0003220_r1_flado-flado_0518_0002-flado_0518_0002	hypothetical N6 adenine-specific DNA methyltransferase	2637	5e-127	446	98.8
Contig29 * #	250	Ctg5304_0020454_0020660_f3-flado_5304_0019	Conserved hypothetical transmembrane protein	207	4e-108	383	100
allFDmap_Contig311	246	Ctg0482_0005675_0006964_f2-flado_0482_0003	pyridine nucleotide-disulphide oxidoreductase	1290	8e-130	455	100
allFDmap_Contig516	246	dnaA-flado_6333_0010	Chromosomal replication initiator protein dnaA	1371	8e-130	455	100
Contig221	246	gyrB-flado_5136_0002	DNA gyrase, subunit B	1914	8e-130	455	100
Contig137	245	rplE-flado_0067_0024	50S ribosomal subunit protein L5	543	3e-129	453	100
Contig215	245	qns-flado_0482_0007	Glutamine-dependent NAD(+) synthetase	1764	3e-129	453	100
Contig20	244	trmD-flado_0314_2012	tRNA (guanine-N(1)-) methyl transferase	750	1e-128	451	100
Contig177	243	rpoC-flado_6343_0018	RNA polymerase, beta prime subunit	4077	4e-128	449	100
allFDmap_Contig424	242	Ctg5892_0002407_0004089_f1-flado_5892_0003	Putative metallo-beta lactamase	1683	1e-127	448	100
Contig175	242	tsf-flado_0234_0010	Probable Elongation factor Ts	840	1e-127	448	100
allFDmap_Contig290	241	Ctg7221_0015447_0016997_r3-flado_7221_0012	2',3'-cyclic-nucleotide 2'-phosphodiesterase	1551	5e-127	446	100
allFDmap_Contig41	241	pepA-flado_7221_0003	Probable aminopeptidase	1473	5e-127	446	100
Contig223	241	Ctg8084_0003099_0004514_r2-flado_8084_0002	hypothetical transmembrane protein with ATP binding domain	1416	5e-127	446	100
allFDmap_Contig195	238	Ctg7221_0006747_0007457_r3-flado_7221_0005	phage associated protein	711	2e-125	440	100
allFDmap_Contig320	238	Ctg4539_0010443_0011054_f3-flado_4539_0005	Restriction endonuclease S subunit	612	3e-89	320	100
allFDmap_Contig241	237	thyA-flado_8220_0005	Thymidylate synthase	867	3e-89	320	100	folA-flado_8220_0006_AA	Dihydrofolate reductase	7e-31	126	100
Contig220	237	lepA-flado_7716_0005	GTP-binding protein	1824	8e-125	438	100
Contig38	237	hrcA-flado_0031_0009	Putative Heat-inducible transcription repressor hrcA	1026	8e-125	438	100
allFDmap_Contig258	236	pykF-flado_0314_0007	pyruvate kinase I	1356	3e-124	436	100
allFDmap_Contig523	236	mnmA-flado_0482_0008	tRNA (5-methylaminomethyl-2-thiouridylate)-methyltransferase	1149	3e-124	436	100
Contig61	236	hflB-flado_8084_0015	ATP dependent protease	2304	3e-124	436	100
allFDmap_Contig269	235	CbiO2-flado_0067_0007	Cobalt ABC transporter import ATP-binding component	849	1e-123	435	100
allFDmap_Contig454	234	lolD-flado_0031_0004	probable ABC transporter ATP binding component	1698	4e-123	433	100
allFDmap_Contig291	233	CbiO2-flado_0067_0008	Cobalt ABC transporter ATP-binding component	822	1e-122	431	100
allFDmap_Contig314	233	mnmG-flado_6333_0002	tRNA uridine 5-carboxymethylaminomethyl modification enzyme mnmG	1854	1e-122	431	100
allFDmap_Contig170	232	flado_8084_0025-flado_8084_0025	hypothetical protein	750	5e-122	429	100
Contig140	232	rpoC-flado_6343_0018	RNA polymerase, beta prime subunit	4077	2e-120	424	99.569
Contig217	232	pdhA-flado_8220_0008	Pyruvate dehydrogenase E1 component	1092	5e-122	429	100
allFDmap_Contig264	231	Ctg0314_0007223_0007996_f2-flado_0314_0008	Conserved hypothetical transmembrane protein	774	6e-121	425	100
Contig180	230	ibpA-flado_5852_0012	Hsp20-family chaperone	423	6e-121	425	100
Contig46	230	rpoB-flado_6343_0017	RNA polymerase, beta subunit	3732	6e-121	425	100
Contig66	230	groL-flado_0426_0003	chaperonin GroEL	1617	6e-121	425	100
allFDmap_Contig257	229	argS-flado_0067_0044	arginyl-tRNA synthetase	1692	2e-120	424	100
Contig214	229	hflB-flado_0482_0019	ATP-dependent Zn protease	1707	2e-120	424	100
Contig89	229	glyS-flado_5304_0009	Glycyl-tRNA synthetase	1377	2e-120	424	100
allFDmap_Contig325	228	pnp-flado_0314_0020	Polyribonucleotide nucleotidyltransferase	2142	8e-120	422	100
Contig185	226	rpsL-flado_6343_0019	30S ribosomal subunit protein S12	420	1e-118	418	100
Contig88	226	lplA-flado_0031_0005	Lipoate-protein ligase A	990	1e-118	418	100
Contig111	225	Ctg5892_0004133_0005827_f2-flado_5892_0004	Putative metallo-beta lactamase	1695	4e-118	416	100
Contig179	224	Ctg5892_0004133_0005827_f2-flado_5892_0004	Putative metallo-beta lactamase	1695	1e-117	414	100
allFDmap_Contig390	221	Ctg5304_0021069_0021488_f3-flado_5304_0021	conserved hypothetical protein	420	6e-116	409	100
allFDmap_Contig321	220	lpd-flado_8220_0012	Dihydrolipoyl dehydrogenase	1380	2e-115	407	100
allFDmap_Contig357	220	rpoA-flado_0067_0010	RNA polymerase, alpha subunit	951	2e-115	407	100
Contig162	220	dnaC-flado_6282_0007	replicative DNA helicase	1347	2e-115	407	100
Contig186	220	map-flado_0067_0015	methionine aminopeptidase	744	2e-115	407	100
allFDmap_Contig308	219	Ctg7221_0008162_0009400_r1-flado_7221_0006	Hypothetical transmembrane protein	1239	8e-115	405	100
Contig110	219	hflB-flado_0482_0019	ATP-dependent Zn protease	1707	8e-115	405	100
Contig55	218	hflB-flado_0067_0046	Probable ATP dependent Zinc protease	2025	3e-114	403	100
Contig149	217	hflB-flado_0067_0046	Probable ATP dependent Zinc protease	2025	1e-113	401	100
Contig199	216	pdhA-flado_8220_0008	Pyruvate dehydrogenase E1 component	1092	3e-113	399	100
Contig86	216	pepP-flado_0234_0032	Probable Xaa-Pro aminopeptidase	1254	3e-113	399	100
Contig33	214	hflB-flado_0314_0026	ATP dependent zinc protease	1788	4e-112	396	100
allFDmap_Contig80	213	tldD-flado_0426_0020	tldD protein	1389	5e-62	230	100	pmbA-flado_0426_0019_AA	putative peptidase of the U62 family	5e-47	180	100
allFDmap_Contig242	212	pdhC-flado_8220_0011	pyruvate dehydrogenase E2 component N-terminal truncated	759	6e-111	392	100
Contig93	212	rplL-flado_6343_0016	50S ribosomal subunit protein L7/L12	384	1e-48	185	100	rplJ-flado_6343_0015_AA	Probable ribosomal protein L10	3e-29	121	100
Contig7 #	212	Ctg0482_0000001_0000355_r3-flado_0482_0001	hypothetical transmembrane protein	355	2e-10	381	100
Contig39	210	pgk-flado_0482_0035	phosphoglycerate kinase	1209	7e-110	388	100
allFDmap_Contig295	209	infB-flado_5389_0003	Translation initiation factor IF-2	1809	3e-109	387	100
Contig105	209	Ctg0482_0005675_0006964_f2-flado_0482_0003	pyridine nucleotide-disulphide oxidoreductase	1290	3e-109	387	100
allFDmap_Contig350	207	Ctg5852_0002521_0003006_f1-flado_5852_0003	Putative phage related protein	486	3e-108	383	100
Contig17	207	Ctg5389_0000012_0000263_f3_flado-flado_5389_0001-flado_5389_0001	hypothetical transmembrane protein	252	2e-101	361	98.0676
Contig94	207	gpsA-flado_0234_0029	glycerol-3-phosphate dehydrogenase	987	3e-108	383	100
allFDmap_Contig255 #	206	Ctg4539_0013384_0013956_f1-flado_4539_0008	Hypothetical transmembrane protein	573	2e-66	244	100
Contig229 §	206	infA-flado_0067_0014	Translation initiation factor IF-1	246	4e-87	313	100
Contig40	206	Ctg8220_0017509_0018453_r2-flado_8220_0016	Hypothetical transmembrane protein	945	6e-106	375	99.5146
allFDmap_Contig106	205	rRNA-23S-flado_0482_2021	23S	2863	4e-107	379	100
allFDmap_Contig89	202	cof-flado_0482_0038	Putative hydrolase of the HAD superfamily	795	2e-105	374	100
Contig73	202	engA-flado_0234_0028	GTP-binding protein	1323	2e-105	374	100
Contig95	201	uvrA-flado_7210_0009	Excinuclease ABC subunit A	2802	7e-105	372	100
Contig26 * #	200	Ctg0314_0004067_0004231_f2-flado_0314_0005	Hypothetical protein	165	2e-75	274	100
Contig115	199	tmk-flado_0067_0054	Thymidylate kinase	621	9e-104	368	100
Contig201	198	rluD-flado_0067_0045	23S rRNA pseudouridine synthase	900	1e-102	364	100
Contig77 #	198	rbfA-flado_5389_0004	Ribosome-binding factor A	348	5e-96	342	100
allFDmap_Contig58	197	trmD-flado_0314_2012	tRNA (guanine-N(1)-) methyl transferase	750	1e-102	364	100
Contig44	197	pdhB-flado_8220_0009	Pyruvate dehydrogenase E1 component beta subunit	1014	1e-102	364	100
Contig227	196	tadA-flado_6333_0004	tRNA-specific adenosine deaminase	465	3e-63	233	100
Contig81	196	Ctg7210_0014826_0016022_f3-flado_7210_0012	conserved hypothetical transmembrane protein	1197	4e-102	363	100
allFDmap_Contig360	195	flado_8084_0006-flado_8084_0006	GTP binding protein	1284	1e-101	361	100
allFDmap_Contig419	195	pyrG-flado_0426_0013	CTP synthetase	1629	1e-101	361	100
Contig226	195	aspS-flado_0482_0011	aspartyl-tRNA synthetase	1746	1e-101	361	100
Contig82	195	pdhB-flado_8220_0009	Pyruvate dehydrogenase E1 component beta subunit	1014	2e-55	207	100	Ctg8220_0011015_0011245_f2-flado_8220_0010_AA	Putative pyruvate dehydrogenase E2 component C-terminal truncated	6e-36	143	100
allFDmap_Contig584	194	flado_5304_2022-flado_5304_2022	probable RNA polymerase sigma factor	1266	5e-101	359	100
Contig205	194	rpoE-flado_0426_0016	Putative DNA-directed RNA polymerase delta subunit	540	5e-101	359	100
Contig36 #	194	rplC-flado_0067_0036	50S ribosomal subunit protein L3	651	9e-94	335	100
Contig67	194	ftsY-flado_0482_0016	Signal recognition particle-docking protein	957	5e-101	359	100
allFDmap_Contig650	193	dnaE-flado_8084_0013	putative DNA polymerase III alpha subunit	2700	2e-100	357	100
Contig75	193	thyA-flado_8220_0005	Thymidylate synthase	867	2e-100	357	100
Contig59	192	rpoC-flado_6343_0018	RNA polymerase, beta prime subunit	4077	7e-100	355	100
Contig92	192	alaS-flado_5304_0012	alanyl-tRNA synthetase	2640	7e-100	355	100
allFDmap_Contig283	191	Ctg0518_0000584_0003220_r1_flado-flado_0518_0002-flado_0518_0002	hypothetical N6 adenine-specific DNA methyltransferase	2637	2e-99	353	100
Contig182	191	engC-flado_7716_0006	Probable GTPase EngC	912	2e-99	353	100
Contig203	191	Ctg0338_0005185_0006084_f1-flado_0338_0004	Hypothetical transmembrane protein	900	2e-99	353	100
Contig106	190	malF-flado_8084_0021	probable sugar ABC transporter, permease component	927	9e-99	351	100
Contig196 #	190	alaS-flado_5304_0012	alanyl-tRNA synthetase	2640	9e-69	252	100
Contig47 §	190	rpsH-flado_0067_0022	30S ribosomal subunit protein S8	375	1e-91	327	100
allFDmap_Contig344	189	polC-flado_0482_0002	DNA polymerase III alpha subunit	4557	3e-98	350	100
Contig100	188	gyrB-flado_5136_0002	DNA gyrase, subunit B	1914	1e-97	348	100
allFDmap_Contig289	187	prfB-flado_0482_0005	Peptide chain release factor 2	1086	4e-97	346	100
Contig112	187	eno-flado_0482_0031	enolase	1293	4e-97	346	100
Contig225	187	Ctg0482_0005675_0006964_f2-flado_0482_0003	pyridine nucleotide-disulphide oxidoreductase	1290	4e-97	346	100
allFDmap_Contig249	186	lpd-flado_8220_0012	Dihydrolipoyl dehydrogenase	1380	1e-96	344	100
Contig211	186	valS-flado_0314_0016	valyl-tRNA synthetase	2571	1e-96	344	100
Contig116	185	mnmG-flado_6333_0002	tRNA uridine 5-carboxymethylaminomethyl modification enzyme mnmG	1854	5e-96	342	100
allFDmap_Contig354	184	dnaD-flado_0426_0011	DNA replication protein	615	2e-95	340	100
Contig113	184	rpoC-flado_6343_0018	RNA polymerase, beta prime subunit	4077	2e-95	340	100
Contig76	183	secA-flado_0482_0004	Protein translocase subunit secA	2517	6e-95	339	100
Contig85	183	trmD-flado_0314_2012	tRNA (guanine-N(1)-) methyl transferase	750	6e-95	339	100
Contig212	182	Ctg7221_0009876_0010823_f3-flado_7221_0007	Hypothetical transmembrane protein	948	2e-94	337	100
allFDmap_Contig16	181	gmk-flado_0067_0040	Probable guanylate kinase	609	8e-94	335	100
Contig213	181	Ctg7210_0014826_0016022_f3-flado_7210_0012	conserved hypothetical transmembrane protein	1197	8e-94	335	100
Contig218 #	181	pdhB-flado_8220_0009	Pyruvate dehydrogenase E1 component beta subunit	1014	5e-81	292	100
allFDmap_Contig329	180	lepA-flado_7716_0005	GTP-binding protein	1824	3e-93	333	100
Contig87	180	frr-flado_0234_2005	ribosome-recycling factor	549	3e-93	333	100
allFDmap_Contig254 #	179	rpmE-flado_6333_0006	50S ribosomal subunit protein L31	204	4e-87	313	100
Contig101	179	leuS-flado_0067_0041	leucyl-tRNA synthetase	2442	1e-92	331	100
Contig104	178	yidC-flado_4539_0020	preprotein translocase subunit YidC	1581	4e-92	329	100
allFDmap_Contig474	177	hsdR-flado_4539_0003	Hypothetical type I site-specific deoxyribonuclease, HsdR family	3120	1e-91	327	100
allFDmap_Contig219	176	Ctg0314_0020270_0023089_f2-flado_0314_0017	Cation transport P-type ATPase	2820	5e-91	326	100
Contig98	175	maeB-flado_6333_0015	Probable NAD-dependent malic enzyme	1179	2e-90	324	100
Contig72	174	Ctg0234_0024117_0024731_f3-flado_0234_0018	Hypothetical transmembrane protein of the P23 family	615	6e-90	322	100
allFDmap_Contig225	173	Ctg5304_0017063_0017512_f2-flado_5304_0013	Holliday junction resolvase	450	2e-89	320	100
allFDmap_Contig337	173	pyrG-flado_0426_0013	CTP synthetase	1629	2e-89	320	100
allFDmap_Contig510	173	aspS-flado_0482_0011	aspartyl-tRNA synthetase	1746	2e-89	320	100
allFDmap_Contig536	173	Ctg0067_0039292_0041097_f1-flado_0067_0051	Hypothetical transmembrane protein	1806	2e-89	320	100
Contig90	173	mnmE-flado_8084_0017	tRNA modification GTPase	1374	2e-89	320	100
allFDmap_Contig277	172	groL-flado_0426_0003	chaperonin GroEL	1617	8e-89	318	100
allFDmap_Contig557	172	flado_0314_2016-flado_0314_2016	Hypothetical transmembrane protein	2166	8e-89	318	100
Contig109	172	Ctg8220_0007390_0008007_f1-flado_8220_0007	Putative 1-acyl-sn-glycerol-3-phosphate acyltransferase	618	8e-89	318	100
Contig117	172	gpmM-flado_0482_0032	phosphoglycero mutase III, cofactor-independent	1527	8e-89	318	100
allFDmap_Contig233	171	glnS-flado_5136_0007	Glutamyl-tRNA synthetase	1620	3e-88	316	100
allFDmap_Contig312	171	Ctg0426_0029229_0030890_r3-flado_0426_0021	DEAD-box ATP-dependent RNA helicase	1662	3e-88	316	100
Contig80	171	hflB-flado_8084_0015	ATP dependent protease	2304	3e-88	316	100
Contig96	171	Ctg4620_0003891_0004310_r3-flado_4620_0003	Conserved hypothetical protein	420	3e-88	316	100
Contig97	171	rplI-flado_6282_0006	50S ribosomal subunit protein L9	2514	1e-87	315	100
Contig60 #	170	pduL-flado_0482_0020	Propanediol utilisation protein	582	2e-70	257	100
allFDmap_Contig313	169	Ctg5304_0018619_0019179_f1-flado_5304_0016	Probable hydrolase of the HAD superfamily	561	4e-87	313	100
allFDmap_Contig379	169	metN-flado_0314_0010	DL-methionine ABC transporter ATP binding component	702	4e-87	313	100
allFDmap_Contig415	169	rnc-flado_0426_0010	ribonuclease III	687	4e-87	313	100
Contig121	169	rplC-flado_0067_0036	50S ribosomal subunit protein L3	651	4e-87	313	100
Contig124	169	prfA-flado_6282_0008	Peptide chain release factor 1	1062	4e-87	313	100
allFDmap_Contig250 §	168	engA-flado_0234_0028	GTP-binding protein	1323	8e-64	235	100
allFDmap_Contig366	168	Ctg5304_0007343_0007750_f2-flado_5304_0007	Putative metalloprotease	408	1e-86	311	100
Contig126	168	Ctg8084_0000001_0002860_r3-flado_8084_0001	Hypothetical transmembrane protein	2860	1e-86	311	100
allFDmap_Contig309	167	thyA-flado_8220_0005	Thymidylate synthase	867	5e-86	309	100
allFDmap_Contig403	167	Ctg0314_0031782_0032420_f3-flado_0314_0021	Hypothetical transmembrane protein	639	5e-86	309	100
allFDmap_Contig433	167	Ctg0234_0024117_0024731_f3-flado_0234_0018	Hypothetical transmembrane protein of the P23 family	615	5e-86	309	100
Contig123 #	167	engC-flado_7716_0006	Probable GTPase EngC	912	8e-44	169	100
allFDmap_Contig234 #	166	rpsH-flado_0067_0022	30S ribosomal subunit protein S8	375	5e-81	292	100
allFDmap_Contig268	166	dnaJ-flado_0031_0006	Probable Chaperone protein dnaJ	1119	2e-85	307	100
allFDmap_Contig367	166	pdhC-flado_8220_0011	pyruvate dehydrogenase E2 component N-terminal truncated	759	2e-85	307	100
allFDmap_Contig412	166	pmbA-flado_0426_0019	putative peptidase of the U62 family	1332	2e-85	307	100
allFDmap_Contig494	166	greA-flado_5304_0015	transcription elongation factor	480	2e-85	307	100
Contig128 §	166	pmbA-flado_0426_0019	putative peptidase of the U62 family	1332	1e-77	281	100
allFDmap_Contig228	165	pnp-flado_0314_0020	Polyribonucleotide nucleotidyltransferase	2142	6e-85	305	100
Contig56	165	tilS-flado_0482_0012	Lysidine-tRNA(Ile) synthetase	1269	6e-85	305	100
Contig78	165	Ctg7716_0006053_0006448_f2-flado_7716_0002	Hypothetical transmembrane protein	396	6e-85	305	100
allFDmap_Contig316	164	pgI-flado_5389_0007	Glucose-6-phosphate isomerase	1287	2e-84	303	100
allFDmap_Contig323	164	malF-flado_8084_0021	probable sugar ABC transporter, permease component	927	2e-84	303	100
allFDmap_Contig362	164	flado_6282_0009-flado_6282_0009	conserved hypothetical protein	552	2e-84	303	100
allFDmap_Contig448	163	Ctg5852_0007745_0008503_f2-flado_5852_0008	Hypothetical transmembrane protein	759	7e-84	302	100
allFDmap_Contig372	162	Ctg0234_0013_0015317_0016936-f2-flado_0234_0013	Putative dihydroxyacetone/glyceraldehyde kinase	1620	3e-83	300	100
Contig119	162	rpsQ-flado_0067_0027	30S ribosomal subunit protein S17	267	1e-72	265	100
allFDmap_Contig12	161	gyrA-flado_5136_0003	DNA gyrase subunit A	2520	9e-83	298	100
allFDmap_Contig449 #	161	Ctg0067_0028337_0028936_r1-flado_0067_0043	Putative phage-related recombinase	600	7e-79	285	100
allFDmap_Contig472	160	Ctg6343_0008558_0010864_f2-flado_6343_0009	Probable P-type ATPase	2307	3e-82	296	100
allFDmap_Contig74	160	prfB-flado_0482_0005	Peptide chain release factor 2	1086	3e-82	296	100
Contig118	160	pyrH-flado_0234_0011	uridylate kinase	747	3e-82	296	100
Contig125	160	tRNA-Ser-flado_8220_2030_tRNA	tRNA	92	4e-27	113	100
Contig230	160	sodA-flado_6564_0006	superoxide dismutase	639	3e-82	296	100
Contig63	160	rplF-flado_0067_0021	50S ribosomal subunit protein L6	543	3e-82	296	100
Contig68	160	gapA-flado_0482_0036	glyceraldehyde-3-phosphate dehydrogenase A	1008	3e-82	296	100
Contig127	159	ligA-flado_8220_0014	NAD dependent DNA ligase	2004	1e-81	294	100
allFDmap_Contig386	158	lolD-flado_0031_0004	probable ABC transporter ATP binding component	1698	4e-81	292	100
allFDmap_Contig411 #	158	lpd-flado_8220_0012	Dihydrolipoyl dehydrogenase	1380	2e-74	270	100
allFDmap_Contig338	157	Ctg6343_0003224_0003520_f2-flado_6343_0004	Hypothetical protein	297	2e-80	291	100
allFDmap_Contig356	157	nusA-flado_5389_0002	Transcription termination factor	1059	2e-80	291	100
allFDmap_Contig416	157	ffh-flado_0482_0017	Signal recognition particle SRP54 with GTPase domain	1350	2e-80	291	100
allFDmap_Contig420 §	157	rplX-flado_0067_0025	50S ribosomal subunit protein L24	348	2e-54	204	100
allFDmap_Contig238	156	pduL-flado_0482_0020	Propanediol utilisation protein	582	5e-80	289	100
allFDmap_Contig262	156	gyrA-flado_5136_0003	DNA gyrase subunit A	2520	5e-80	289	100
allFDmap_Contig423	156	hflB-flado_8084_0015	ATP dependent protease	2304	5e-80	289	100
allFDmap_Contig466	156	Ctg4539_0016366_0018009_f1-flado_4539_0011	conserved hypothetical transmembrane protein	1644	5e-80	289	100
allFDmap_Contig526	156	mraW-flado_0067_0038	S-adenosyl-dependent methyltransferase	927	5e-80	289	100
allFDmap_Contig211	155	flado_8084_0025-flado_8084_0025	hypothetical protein	750	2e-79	287	100
allFDmap_Contig245	155	Ctg5852_0007745_0008503_f2-flado_5852_0008	Hypothetical transmembrane protein	759	2e-79	287	100
allFDmap_Contig352	155	grpE-flado_0031_0008	putative Protein grpE	900	2e-79	287	100
allFDmap_Contig400	155	uvrA-flado_7210_0009	Excinuclease ABC subunit A	2802	2e-79	287	100
Contig107 #	155	topA-flado_0482_0015	DNA topoisomerase I, omega subunit	1953	2e-59	220	100
Contig135	155	fusA-flado_6343_0021	Elongation factor EF-G, GTP-binding	2070	2e-79	287	100
allFDmap_Contig446	154	nrdE-flado_6333_0009	ribonucleoside-diphosphate reductase 2, alpha subunit	2478	7e-79	285	100
allFDmap_Contig512	154	Ctg0314_0012078_0013067_f3-flado_0314_0011	Putative DL-methionine ABC transporter subtrate-binding component	990	7e-79	285	100
allFDmap_Contig259	153	citS-flado_8220_0019	Putative malate/citrate symporter	1488	2e-78	283	100
Contig202	153	gpmM-flado_0482_0032	phosphoglycero mutase III, cofactor-independent	1527	2e-78	283	100
Contig91	153	cdsA-flado_0234_2006	Hypothetical Phosphatidate cytidylyltransferase	903	2e-78	283	100
allFDmap_Contig349	152	greA-flado_5304_0015	transcription elongation factor	480	9e-78	281	100
allFDmap_Contig5	152	hflB-flado_0482_0019	ATP-dependent Zn protease	1707	9e-78	281	100
Contig132	152	rpsE-flado_0067_0019	30S ribosomal subunit protein S5	540	9e-78	281	100
Contig51	152	Ctg5852_0012614_0013288_r1-flado_5852_0014	Hypothetical transmembrane protein	675	9e-78	281	100
allFDmap_Contig227	151	nrdF-flado_8220_0003	ribonucleoside-diphosphate reductase 2, beta subunit	1047	3e-77	279	100
allFDmap_Contig278 §	151	rplL-flado_6343_0016	50S ribosomal subunit protein L7/L12	384	2e-69	254	100
allFDmap_Contig341	151	efp-flado_7221_0009	Elongation factor EF-P	579	3e-77	279	100
Contig102	151	gmk-flado_0067_0040	Probable guanylate kinase	609	3e-77	279	100
Contig122	151	leuS-flado_0067_0041	leucyl-tRNA synthetase	2442	3e-77	279	100
Contig65	151	rluD-flado_0067_0045	23S rRNA pseudouridine synthase	900	3e-77	279	100
allFDmap_Contig476	150	Ctg0031_0012875_0015691_f2-flado_0031_0010	Hypothetical protein with peptidase domain S1C	2817	1e-76	278	100
Contig58 *	233	rpmB_flado_0234_0012	50S ribosomal protein L28	129	8e-121	425	99.5726

## Sheet: hits to other phytoplasmas
RNA-Seq assembled transcript ID	RNA-Seq assembled transcript length	NCBI hit ID	hit description	E value	score	% identity
novitis_comp95067_c0_seq1	309	ref|WP_017191446.1|	hypothetical protein [Poinsettia branch-inducing phytoplasma]	1e-08	61.6	40.5941
Contig1	208	ref|WP_017191445.1|	hypothetical protein [Poinsettia branch-inducing phytoplasma]	3e-32	122	81.1594
Contig2	157	ref|WP_017191710.1|	hypothetical protein [Poinsettia branch-inducing phytoplasma]	2e-18	82.8	72.549

## Sheet: FD92 unannotated genes
blastn against the FD92 genome								blastx against the NCBI nr database or blastn against the Rfam database
RNA-Seq assembled transcript ID	RNA-Seq assembled transcript length	FD92 genome contig	hit start	hit end	E value	score	percentage_identity	NCBI/Rfam hit ID	hit description	E value	score	% identity
Contig224	317	Ctg314	31323	31639	5e-169	586	100	no hit found
Contig12	698	Ctg426	14040	14737	0	1234	98.5694	RF00029	group II intron	5e-06	40
allFDmap_Contig534	182	Ctg4539	21059	21240	3e-94	337	100	ref|WP_011412940.1|	Translation initiation factor IF-3 [Aster yellows witches'-broom phytoplasma]	4E-14	73.6	55
allFDmap_Contig502	185	Ctg6343	839	1023	6e-96	342	100	ref|WP_017192028.1|	hypothetical protein [Poinsettia branch-inducing phytoplasma]	9e-13	67	73.3333
allFDmap_Contig530	206	Ctg6564	2896	3101	1e-107	381	100	no hit found
allFDmap_Contig383	181	Ctg6564	1457	1637	1e-93	335	100	ref|WP_023161304.1|	hypothetical protein [Candidatus Phytoplasma solani]	3e-10	63.2	66.6667
Contig114	225	Ctg6564	3339	3563	4e-118	416	100	ref|WP_012504575.1|	hypothetical protein [Candidatus Phytoplasma mali]	9e-09	58.2	54.0541
Contig219	183	Ctg7221	17856	18038	8e-95	339	100	no hit found
allFDmap_Contig426	282	Ctg7716	2587	2868	1e-149	521	100	no hit found
Contig6	430	Ctg8084	17665	18094	0	795	100	RF00011	RNase P class B	1.1e-46	135.9
