# Supplementary material for: RNA-Seq profile of flavescence dorée phytoplasma in grapevine
Source: BMC Genomics. 2014 Dec 11;15(1):1088. doi: 10.1186/1471-2164-15-1088 (PMC4299374; doi:10.1186/1471-2164-15-1088)
Supplement: Supplementary file 5 — Additional file 5: Transcriptional levels and functional classification of expressed genes. Tables report: the locus ID (IDs of the FD92 annotated genes and the transcripts assembled in this work), the gene names, the RPK values of all the expressed genes in libraries 120 and 120E separately, the mean of the two RPK values, the GO classification, the enzymes codes (sheet: “expressed genes”); the locus ID, the abbreviations used in this work, the RPK values in libraries 120 and 12 0E, the mean of RPK values, the EI values in 120, B68 and B75 samples, and the mean of the EI values for the 15 selected genes (sheet: “selected genes RPK & EI”); the KEGG functional classification of the expressed gens, as performed by KAAS (sheet: “KEGG functional classification”); the GO Enrichment Analysis with Fisher’s exact test (P < 0.05) of the top 20 highly expressed genes, as performed by Blast2GO (sheet: “GO enrichment analysis”). (XLS 118 KB) [file 12864_2014_6831_MOESM5_ESM.xls]

## Sheet: expressed genes
locus ID	gene name	description	RPK_120	RPK_120E	RPK (mean)	GO classification	Enzyme Codes
ackA-flado_8220_0004	ackA	acetate kinase	15.1899	7.67932	11.4346	F:kinase activity; P:phosphorylation
alaS-flado_5304_0012	alaS	alanyl-tRNA synthetase	6.31032	11.0987	8.70453	F:aminoacyl-tRNA ligase activity
allFDmap_Contig383	allFDmap_Contig383	conserved hypothetical protein	5.52486	7.18232	6.35359
argS-flado_0067_0044	argS	arginyl-tRNA synthetase	3.5461	3.07329	3.30969	F:aminoacyl-tRNA ligase activity; P:tRNA aminoacylation for protein translation; F:nucleotide binding	EC:6.1.1
asnS-flado_8084_0023	asnS	Asparaginyl-tRNA synthetase	12.2126	9.33908	10.7759	F:asparagine-tRNA ligase activity; P:asparaginyl-tRNA aminoacylation; F:nucleic acid binding; F:ATP binding; C:cytoplasm; P:alanine metabolic process; P:aspartate metabolic process	EC:6.1.1.22
aspS-flado_0482_0011	aspS	Aspartate--tRNA ligase	1.71821	5.95647	3.83734	F:nucleotide binding; F:aminoacyl-tRNA ligase activity; P:tRNA aminoacylation for protein translation	EC:6.1.1
CbiO2-flado_0067_0007	CbiO2	cobalt ABC transporter ATP-binding protein	4.71143	6.12485	5.41814	F:cobalt-transporting ATPase activity	EC:3.6.1.15;
CbiO2-flado_0067_0008	CbiO2	cobalt ABC transporter ATP-binding protein	8.51582	1.58151	5.04866	F:cobalt-transporting ATPase activity
citS-flado_8220_0019	citS	malate/citrate symporter	2.01613	2.62097	2.31855
cof-flado_0482_0038	cof	Putative hydrolases of the HAD superfamily subfamily IIB [	8.80503	19.6226	14.2138	F:catalytic activity
Contig1		hypothetical protein	9.61538	12.5	11.0577	C:cytoplasm; P:gluconeogenesis; F:triose-phosphate isomerase activity; P:pentose-phosphate shunt; P:glycolysis; P:fructose metabolic process; P:mannose metabolic process; P:inositol metabolic process; P:carbon utilization; P:glycerolipid metabolic process	EC:5.3.1.1
Contig114		unknown	17.7778	5.77778	11.7778
Contig12		group II intron	2214.9	3283.52	2749.21
Contig2		hypothetical protein	6.36943	24.8408	15.6051	F:sucrose phosphorylase activity; F:cation binding; P:sucrose metabolic process; P:starch metabolic process	EC:2.4.1.7
Contig224		unknown	18.9274	4.10095	11.5142
RpmB-flado_0234_0012		50S ribosomal protein L28	25.641	11.1111	18.3761	C:ribosome; F:structural constituent of ribosome; P:translation; P:ribosome biogenesis
Contig6		RNase P class B	79.0698	81.6279	80.3488
Ctg0031_0012875_0015691_f2_flado_0031_0010		conserved hypothetical protein	0.709975	0.922968	0.816471
Ctg0067_0028337_0028936_r1_flado_0067_0043		conserved hypothetical protein	3.29489	4.28336	3.78913	P:nucleic acid phosphodiester bond hydrolysis; F:nuclease activity; F:DNA binding
Ctg0067_0037932_0038765_f3_flado_0067_0050		conserved hypothetical Protein yibP	10.7914	7.79376	9.29257
Ctg0234_0013_0015317_0016936_f2_flado_0234_0013		Dihydroxyacetone kinase	1.23457	2.40741	1.82099	F:kinase activity; P:phosphorylation; F:glycerone kinase activity; P:glycerol metabolic process
Ctg0234_0017387_0018139_f2_flado_0234_0014		haloacid dehalogenase-like hydrolase	1.32802	1.72643	1.52722
Ctg0234_0018841_0022113_f1_flado_0234_0016		conserved hypothetical protein	1.52765	0.794378	1.16101
Ctg0234_0022473_0023063_f3_flado_0234_0017		type I signal peptidase	5.07614	4.39932	4.73773
Ctg0234_0024117_0024731_f3_flado_0234_0018		type I signal peptidase	6.50407	4.22764	5.36585
Ctg0234_0028748_0029098_f2_flado_0234_0025		conserved hypothetical protein	453.883	643.689	548.786
Ctg0314_0004067_0004231_f2_flado_0314_0005		hypothetical protein	41.4747	41.9355	41.7051
Ctg0314_0004822_0005526_f1_flado_0314_0006		hypothetical protein	2.83688	5.53191	4.1844
Ctg0314_0007223_0007996_f2_flado_0314_0008		conserved hypothetical protein	11.1663	4.83871	8.00248
Ctg0314_0012078_0013067_f3_flado_0314_0011		ABC transporter substrate-binding protein	7.07071	6.56566	6.81818
Ctg0314_0020270_0023089_f2_flado_0314_0017		cation-transporting ATPase	7.80142	7.37589	7.58865	F:metal ion binding; F:ATP binding; P:cation transport; C:integral to membrane; F:cation-transporting ATPase activity
Ctg0314_0031782_0032420_f3_flado_0314_0021		hypothetical protein	4.61538	6	5.30769
Ctg0338_0000587_0001228_f2_flado_0338_0002		ATP-dependent zinc metalloprotease FtsH	9.34579	16.1994	12.7726	P:proteolysis; F:ATP binding; F:metalloendopeptidase activity
Ctg0338_0003960_0004274_f3_flado_0338_0003		hypothetical protein	3.1746	4.12698	3.65079
Ctg0338_0005185_0006084_f1_flado_0338_0004		conserved hypothetical protein	7.77778	2.88889	5.33333
Ctg0338_0006451_0007086_f1_flado_0338_0005		conserved hypothetical protein	28.3019	18.3962	23.3491
Ctg0426_0019664_0020134_f2_flado_0426_0012		Imp	697.133	1081	889.068	P:response to organic substance; P:membrane organization; C:outer membrane
Ctg0426_0029229_0030890_r3_flado_0426_0021		DEAD-like helicase	4.21179	4.69314	4.45247
Ctg0482_0000001_0000355_r3_flado_0482_0001		hypothetical protein	448.513	472.998	460.755	P:defense response
Ctg0482_0005675_0006964_f2_flado_0482_0003		Pyridine nucleotide-disulphide oxidoreductase	6.20155	11.0853	8.64341
Ctg0482_0031068_0032375_f3_flado_0482_0021		HD superfamily phosphohydrolase	6.11621	6.95719	6.5367	F:catalytic activity
Ctg0482_0033346_0033975_f1_flado_0482_0023		stage V sporulation protein G domain protein	20.6349	43.3333	31.9841
Ctg0518_0000584_0003220_r1_flado_flado_0518_0002_flado_0518_0002		Type III restriction protein res subunit	1.53531	1.3306	1.43296	F:catalytic activity
Ctg4032_0001212_0001853_r3_flado_flado_4032_0002_flado_4032_0002		endonuclease	1.55763	2.02492	1.79128	P:nucleic acid phosphodiester bond hydrolysis; F:DNA binding; F:nuclease activity
Ctg4032_0003517_0004812_f1_flado_flado_4032_0004_flado_4032_0004		conserved hypothetical protein	1.54321	3.00926	2.27623
Ctg4539_0013384_0013956_f1_flado_4539_0008		hypothetical protein	4.63679	8.03709	6.33694
Ctg4539_0014153_0014785_f2_flado_4539_0009		conserved hypothetical protein	3.15956	4.10742	3.63349
Ctg4539_0014885_0016258_f2_flado_4539_0010		AAA+ ATPAse	5.82242	8.51528	7.16885	P:organic substance metabolic process; F:binding; P:primary metabolic process; F:hydrolase activity
Ctg4539_0016366_0018009_f1_flado_4539_0011		DNA double-strand break repair rad50 ATPase	3.64964	4.74453	4.19708
Ctg4539_0018161_0019024_f2_flado_4539_0012		conserved hypothetical protein	1.15741	1.50463	1.33102
Ctg4620_0008		conserved hypothetical protein	5.58659	2.42086	4.00372
Ctg4620_0008304_0011336_f3_flado_4620_0007		phosphodiesterase	0.329707	0.857237	0.593472
Ctg5106_0002043_0002372_r2_flado_flado_5106_0002_flado_5106_0002		hypothetical protein	3.0303	3.93939	3.48485
Ctg5136_0006051_0006560_f3_flado_5136_0004		conserved hypothetical protein	3.92157	2.54902	3.23529	P:threonylcarbamoyladenosine biosynthetic process; F:hydrolase activity
Ctg5136_0009925_0010998_f1_flado_5136_0008		conserved hypothetical protein	0.931099	4.5614	2.74625
Ctg5304_0017063_0017512_f2_flado_5304_0013		Holliday junction resolvase	6.66667	8.66667	7.66667	C:cytoplasm; P:nucleic acid phosphodiester bond hydrolysis; F:nucleic acid binding; F:nuclease activity; P:DNA recombination; P:DNA repair
Ctg5304_0018619_0019179_f1_flado_5304_0016		Haloacid dehalogenase-like hydrolase	1.78253	6.95187	4.3672		EC:3.1
Ctg5304_0020454_0020660_f3_flado_5304_0019		conserved hypothetical protein	40	57.2	48.6	F:calcium ion binding	EC:3.1
Ctg5852_0007745_0008503_f2_flado_5852_0008		conserved hypothetical protein	3.95257	5.13834	4.54545
Ctg5852_0012614_0013288_r1_flado_5852_0014		hypothetical protein	4.44444	5.77778	5.11111
Ctg5892_0002407_0004089_f1_flado_5892_0003		mRNA degradation ribonuclease	2.37671	1.54486	1.96078
Ctg5892_0004133_0005827_f2_flado_5892_0004		mRNA degradation ribonuclease	12.3894	3.83481	8.11209	F:metal ion binding; F:hydrolase activity, acting on ester bonds; F:RNA binding
Ctg6282_0012541_0013320_r3_flado_6282_0012		conserved hypothetical protein	1.28205	1.66667	1.47436
Ctg6343_0008558_0010864_f2_flado_6343_0009		ATPase	3.90117	4.50802	4.20459
Ctg6343_0028131_0029060_r3_flado_6343_0024		conserved hypothetical Protein yibP	1.07527	1.39785	1.23656
Ctg7203_0002059_0004800_r1_flado_flado_7203_0003_flado_7203_0003		ATPase	2.55288	3.31875	2.93581
Ctg7203_0004933_0006204_r1_flado_flado_7203_0004_flado_7203_0004		hemolysin	11.0063	10.2201	10.6132	F:binding
Ctg7210_0002625_0003560_r3_flado_7210_0005		Metal dependent phosphohydrolase	2.13675	1.38889	1.76282
Ctg7210_0003592_0004470_r2_flado_7210_0006		conserved hypothetical protein	2.27531	2.95791	2.61661
Ctg7210_0014826_0016022_f3_flado_7210_0012		conserved hypothetical protein	6.68338	7.60234	7.14286
Ctg7221_0002401_0002754_f1_flado_7221_0002		conserved hypothetical protein	38.8727	56.8513	47.862
Ctg7221_0005604_0006680_r3_flado_7221_0004		hypothetical protein	5.57103	2.41411	3.99257
Ctg7221_0006747_0007457_r3_flado_7221_0005		phage associated protein	14.0647	5.48523	9.77496
Ctg7221_0008162_0009400_r1_flado_7221_0006		conserved hypothetical protein	2.42131	6.2954	4.35835
Ctg7221_0009876_0010823_f3_flado_7221_0007		hypothetical protein	4.21941	5.48523	4.85232
Ctg7221_0014634_0015407_r3_flado_7221_0011		metallophosphatase	2.58398	3.35917	2.97158
Ctg7221_0015447_0016997_r3_flado_7221_0012		conserved hypothetical protein	5.80271	0.838169	3.32044
Ctg7221_0017470_0017760_r2_flado_7221_0013		hypothetical protein	3.43643	8.93471	6.18557
Ctg7221_0018383_0018643_r1_flado_7221_0014		hypothetical protein	48.8372	60.4651	54.6512
Ctg7716_0000849_0002000_f3_flado_7716_0001		exonuclease VII large subunit	7.50626	6.50542	7.00584
Ctg7716_0006053_0006448_f2_flado_7716_0002		hypothetical protein	5.05051	13.1313	9.09091	F:nuclease activity
Ctg8031_0000289_0002242_r2_flado_flado_8031_0001_flado_8031_0001		helicase	3.79219	3.45089	3.62154
Ctg8084_0000001_0002860_r3_flado_8084_0001		hypothetical protein	2.7972	1.81818	2.30769	F:catalytic activity
Ctg8084_0003099_0004514_r2_flado_8084_0002		AAA+ ATPase	8.47458	3.67232	6.07345		EC:3.1
Ctg8084_0012620_0013072_r3_flado_8084_0012		hypothetical protein	2.20751	5.73951	3.97351
Ctg8084_0022635_0023987_r2_flado_8084_0016		hypothetical protein	7.39098	15.3732	11.3821
Ctg8084_0025861_0026808_r1_flado_8084_0018		exopolyphosphatase-related protein	24.2616	23.3122	23.7869
Ctg8220_0007390_0008007_f1_flado_8220_0007		1-acyl-sn-glycerol-3-phosphate acyltransferase	8.09061	10.5178	9.30421	P:transport; F:transporter activity
Ctg8220_0017509_0018453_r2_flado_8220_0016		hypothetical protein	3.1746	9.62963	6.40212	C:oxoglutarate dehydrogenase complex; F:transferase activity; P:metabolic process; P:tricarboxylic acid cycle; F:dihydrolipoyllysine-residue succinyltransferase activity; F:transferase activity, transferring acyl groups
Ctg8220_0018822_0019340_r3_flado_8220_0018		conserved hypothetical protein	5.78035	2.50482	4.14258
cysS-flado_6343_0008	cysS	cysteinyl_tRNA synthetase	0.759301	2.96128	1.86029
degV-flado_5852_0009	degV	Probable protein degV	6.72646	1.4574	4.09193	F:cysteine-tRNA ligase activity
degV-flado_7210_0007	degV	DegV protein	1.13379	2.94785	2.04082
dnaA-flado_6333_0010	dnaA	Chromosomal replication initiator protein dnaA	2.18818	3.79285	2.99052
dnaC-flado_6282_0007	dnaC	replicative DNA helicase	11.8782	13.5115	12.6949	P:DNA replication; F:sequence-specific DNA binding; F:nucleotide binding
dnaD-flado_0426_0011	dnaD	DNA replication protein	3.25203	4.22764	3.73984	F:protein binding; P:DNA strand elongation involved in DNA replication; P:DNA replication, synthesis of RNA primer
dnaE-flado_8084_0013	dnaE	putative DNA polymerase III alpha subunit	4.44444	4.33333	4.38889
dnaG-flado_5304_0010	dnaG	hypothetical DNA primase	1.0582	4.12698	2.59259	F:DNA-directed DNA polymerase activity
dnaI-flado_5892_0008	dnaI	probable DNA replication protein dnaI	1.22549	1.59314	1.40931
dnaJ-flado_0031_0006	dnaJ	Probable Chaperone protein dnaJ	11.6175	13.941	12.7793	F:DNA binding; F:DNA primase activity; P:DNA replication; P:DNA modification; F:zinc ion binding
dnaK-flado_0031_0007	dnaK	Molecular chaperone DnaK	27.2	37.44	32.32	F:ion binding
dnaX-flado_0426_0018	dnaX	Putative DNA polymerase III subunit gamma/tau	0.577701	0.751011	0.664356	P:protein folding; P:response to stress; F:ATP binding; F:unfolded protein binding
efp-flado_7221_0009	efp	Elongation factor EF_P	1.72712	8.981	5.35406	P:DNA replication; F:ATP binding; F:DNA-directed DNA polymerase activity; F:nucleotide binding; F:nucleoside-triphosphatase activity; C:DNA polymerase III complex
engA-flado_0234_0028	engA	GTP-binding protein	7.33138	5.71848	6.52493	P:peptide biosynthetic process; F:ribosome binding; F:translation elongation factor activity; C:cytosol; P:translational elongation
engB-flado_0314_0015	engB	Putative GTP-binding EngB protein	3.16456	2.05696	2.61076	F:GTP binding; C:intracellular
engC-flado_7716_0006	engC	Probable GTPase EngC	6.07287	7.89474	6.98381	P:cell cycle; P:cell division; F:nucleotide binding
engD-flado_6282_0014	engD	GTP-dependent nucleic acid_binding protein	1.81159	2.35507	2.08333	F:ion binding; F:nucleotide binding; F:hydrolase activity
eno-flado_0482_0031	eno	enolase	9.28074	12.065	10.6729	F:GTP binding
era-flado_5304_0008	era	putative GTP_binding protein era homolog	1.08578	2.82302	1.9544	C:cell surface; C:phosphopyruvate hydratase complex; F:phosphopyruvate hydratase activity; F:magnesium ion binding; P:glycolysis; C:extracellular region; P:tryptophan biosynthetic process; P:gluconeogenesis; P:tyrosine biosynthetic process; P:L-phenylalanine biosynthetic process
fba-flado_0482_0037	fba	Fructose-1,6-biphosphate aldolase	14.9942	11.9954	13.4948	F:nucleic acid binding; F:GTP binding; C:intracellular
ffh-flado_0482_0017	ffh	Signal recognition particle SRP54 with GTPase domain	3.7037	3.85185	3.77778	P:fructose 1,6-bisphosphate metabolic process; P:glycolysis; F:fructose-bisphosphate aldolase activity; F:zinc ion binding; P:fructose metabolic process; P:mannose metabolic process; P:inositol metabolic process; P:gluconeogenesis; P:pentose-phosphate shunt; P:carbon utilization
flado_0314_2015_flado_0314_2015		Hypothetical transmembrane protein	14.0987	27.4924	20.7956	C:signal recognition particle; F:7S RNA binding; P:GTP catabolic process; F:GTPase activity; P:SRP-dependent cotranslational protein targeting to membrane; F:GTP binding	EC:4.2.1.11
flado_5304_2022_flado_5304_2022		RNA polymerase sigma factor	9.47867	7.18799	8.33333		EC:4.1.2.13
flado_6282_0009_flado_6282_0009		conserved hypothetical protein	3.62319	2.35507	2.98913
flado_6564_1008_flado_6564_1008		Superfamily II DNA and RNA helicase	0.814996	3.17848	1.99674
flado_7716_1007_flado_7716_1007		conserved hypothetical protein	2.59067	1.12263	1.85665
flado_8084_0006_flado_8084_0006		GTP binding protein	8.56698	6.07477	7.32087
flado_8084_0025_flado_8084_0025		hypothetical protein	12	12.1333	12.0667
flado_8084_0026_flado_8084_0026		hypothetical protein	2.58398	4.4789	3.53144
frr-flado_0234_2005	frr	ribosome_recycling factor	3.62976	4.71869	4.17423
ftsH-flado_0426_0007	ftsH	Hypothetical FTSH homolog	0.215471	0.840336	0.527903	C:proteasome complex; F:ATP binding; F:nucleotide binding; P:cell division; F:nucleoside-triphosphatase activity
ftsY-flado_0482_0016	ftsY	Signal recognition particle_docking protein	7.31452	10.8673	9.09091	P:translation
fusA-flado_6343_0021	fusA	Elongation factor EF_G, GTP_binding	27.5362	41.4493	34.4928	P:cellular process; F:nucleotide binding
gapA-flado_0482_0036	gapA	glyceraldehyde_3_phosphate dehydrogenase A	5.91716	7.69231	6.80473	F:GTP binding; P:translation
gcp-flado_5136_0006	gcp	O_sialoglycoprotein endopeptidase	6.0423	5.23666	5.63948	F:NAD binding; P:glucose metabolic process; F:oxidoreductase activity, acting on the aldehyde or oxo group of donors, NAD or NADP as acceptor; P:oxidation-reduction process; F:NADP binding
glnS-flado_5136_0007	glnS	Glutamyl_tRNA synthetase	4.28922	7.96569	6.12745	C:cytoplasm; P:threonylcarbamoyladenosine biosynthetic process; F:metalloendopeptidase activity
gltX-flado_6343_0007	gltX	glutamyl_tRNA synthetase	2.99625	0.973783	1.98502	F:aminoacyl-tRNA ligase activity; P:tRNA aminoacylation for protein translation; F:nucleotide binding
glyA-flado_6333_0007	glyA	serine hydroxymethyltransferase	4.7619	3.09524	3.92857	F:glutamate-tRNA ligase activity
glyS-flado_5304_0009	glyS	Glycyl_tRNA synthetase	6.53595	12.2731	9.4045	C:cytoplasm; F:pyridoxal phosphate binding; P:tetrahydrofolate interconversion; P:glycine biosynthetic process from serine; F:glycine hydroxymethyltransferase activity	EC:3.4.24
gmk-flado_0067_0040	gmk	Probable guanylate kinase	6.56814	12.8079	9.68801	F:glycine-tRNA ligase activity	EC:6.1.1
gpmM-flado_0482_0032	gpmM	phosphoglycero mutase III, cofactor_independent	9.1683	11.0675	10.1179	F:guanylate kinase activity
gpsA-flado_0234_0029	gpsA	glycerol_3_phosphate dehydrogenase	2.02634	5.26849	3.64742	C:cytoplasm; F:manganese ion binding; F:2,3-bisphosphoglycerate-independent phosphoglycerate mutase activity; P:glycolysis	EC:2.1.2.1
greA-flado_5304_0015	greA	transcription elongation factor	8.29876	5.39419	6.84647	P:lipid metabolic process; P:glycerol-3-phosphate metabolic process; F:oxidoreductase activity, acting on the CH-OH group of donors, NAD or NADP as acceptor
groL-flado_0426_0003	groL	chaperonin GroEL	32.3741	48.3213	40.3477	F:DNA binding; F:transcription elongation regulator activity
grpE-flado_0031_0008	grpE	putative Protein grpE	12.2222	17.3333	14.7778	C:cytoplasm; P:protein folding
gyrA-flado_5136_0003	gyrA	DNA gyrase subunit A	9.12698	6.19048	7.65873	F:adenyl-nucleotide exchange factor activity; P:protein folding; F:protein homodimerization activity; F:chaperone binding
gyrB-flado_5136_0002	gyrB	DNA gyrase, subunit B	5.74713	7.47126	6.6092	F:DNA topoisomerase type II (ATP-hydrolyzing) activity; F:DNA binding; F:ATP binding; C:chromosome; P:DNA topological change
hflB-flado_0067_0046	hflB	Probable ATP dependent Zinc protease	17.7778	21.8272	19.8025	P:DNA-dependent DNA replication; F:DNA binding; F:ATP binding; F:DNA topoisomerase type II (ATP-hydrolyzing) activity; F:magnesium ion binding; C:chromosome; P:DNA topological change; C:cytoplasm
hflB-flado_0067_0052	hflB	Probable non functional ATP_dependent Zn protease C_terminal truncated	6.60793	10.4993	8.5536	F:peptidase activity; P:primary metabolic process; F:organic cyclic compound binding; P:macromolecule metabolic process; F:ion binding; F:heterocyclic compound binding; C:membrane
hflB-flado_0314_0026	hflB	ATP dependent zinc protease	11.745	9.04123	10.3931	F:nucleoside-triphosphatase activity; F:metal ion binding; P:organic substance catabolic process; P:protein metabolic process; F:metallopeptidase activity; F:nucleotide binding; C:membrane	EC:5.99.1.3
hflB-flado_0482_0019	hflB	ATP_dependent Zn protease	7.30748	9.49972	8.4036		EC:5.99.1.3
hflB-flado_7221_0015	hflB	ATP dependent zinc protease	1.11669	0.725851	0.921273
hflB-flado_8084_0015	hflB	ATP dependent protease	9.11458	9.02778	9.07118
hflB-flado_8115_0004	hflB	Probable non functional ATP_dependent Zn protease C_terminal truncated	1.97433	3.84995	2.91214	F:zinc ion binding; C:integral to membrane; P:ATP catabolic process; F:metalloendopeptidase activity; P:proteolysis; F:ATP binding; F:ATPase activity; P:protein catabolic process; C:plasma membrane	EC:3.6.1.3; EC:3.4.24
hrcA-flado_0031_0009	hrcA	Putative Heat_inducible transcription repressor hrcA	1.94932	11.4035	6.67641	P:metabolic process; F:hydrolase activity	EC:3.6.1.15
hsdM-flado_4539_0004	hsdM	probable type I restriction_modification system, M subunit	5.29801	4.01766	4.65784	P:regulation of transcription, DNA-dependent; P:response to stress; P:transcription, DNA-dependent; F:DNA binding
hsdM-flado_8115_0001	hsdM	hypothetical type I restriction_modification system, M subunit	0.423012	0.549915	0.486464	F:transferase activity; P:methylation; F:methyltransferase activity; F:N-methyltransferase activity; F:DNA binding; F:nucleic acid binding; P:DNA methylation; P:DNA modification; P:DNA methylation on adenine; F:site-specific DNA-methyltransferase (adenine-specific) activity
hsdR-flado_4539_0003	hsdR	Hypothetical type I site_specific deoxyribonuclease, HsdR family	3.52564	2.5	3.01282	P:methylation; F:methyltransferase activity
hup-flado_0234_0030	hup	Putative Bacterial nucleoid DNA_binding protein	19.4175	4.20712	11.8123	P:chromosome condensation; F:DNA binding
ibpA-flado_5852_0012	ibpA	Hsp20_family chaperone	2.36407	30.7329	16.5485	P:DNA restriction-modification system; F:ATP binding; P:DNA modification; F:hydrolase activity; F:endonuclease activity; F:Type I site-specific deoxyribonuclease activity; F:DNA binding
ileS-flado_6282_0013	ileS	isoleucyl_tRNA synthetase	2.17628	2.82916	2.50272	F:protein binding; C:cytoplasm; P:response to heat
infA-flado_0067_0014	infA	Translation initiation factor IF_1	7.06714	4.59364	5.83039	F:isoleucine-tRNA ligase activity
infB-flado_5389_0003	infB	Translation initiation factor IF_2	7.18629	15.0912	11.1388	F:translation initiation factor activity; C:ribosome; P:regulation of translational initiation
lepA-flado_7716_0005	lepA	GTP_binding protein	6.97799	8.37359	7.67579	F:nucleic acid binding; P:DNA integration
leuS-flado_0067_0041	leuS	leucyl_tRNA synthetase	3.276	6.92056	5.09828	F:GTPase activity; F:GTP binding; F:translation elongation factor activity; P:translational elongation; C:cytosol; F:ribosome binding
lolD-flado_0031_0004	lolD	probable ABC transporter ATP binding component	12.3675	8.42167	10.3946	F:DNA ligase (NAD+) activity
lon-flado_5304_0004	lon	DNA_binding ATP_dependent protease La	9.81647	5.54844	7.68246	F:hydrolase activity
lpd-flado_8220_0012	lpd	Dihydrolipoyl dehydrogenase	12.9403	13.0841	13.0122	P:cellular response to stress; P:ATP catabolic process; F:ATP-dependent peptidase activity; F:sequence-specific DNA binding; F:ATP binding; F:serine-type endopeptidase activity; C:cytoplasm; P:misfolded or incompletely synthesized protein catabolic process; P:ATP-dependent proteolysis
lplA-flado_0031_0005	lplA	Lipoate_protein ligase A	4.0404	3.93939	3.9899	F:dihydrolipoyl dehydrogenase activity
lysU-flado_8084_0014	lysU	lysine tRNA synthetase	3.34001	2.60521	2.97261	C:cytoplasm; F:ligase activity; P:protein lipoylation; F:ATP binding; F:transferase activity
maeB-flado_6333_0015	maeB	Probable NAD_dependent malic enzyme	29.6862	27.5657	28.626	F:lysine-tRNA ligase activity	EC:3.4.21
malE-flado_8084_0019	malE	Putative ABC transporter maltose/maltodextrin_binding component	11.3788	7.83133	9.60509	F:NAD binding; F:metal ion binding; F:malate dehydrogenase (oxaloacetate-decarboxylating) activity; P:malate metabolic process; P:pyruvate metabolic process; P:tricarboxylic acid cycle
malF-flado_8084_0021	malF	probable sugar ABC transporter, permease component	2.1575	8.41424	5.28587	F:transporter activity; P:transport
malG-flado_8084_0020	malG	probable ABC transporter, permease component	17.5439	21.3816	19.4627	C:membrane
malK-flado_8084_0022	malK	Sugar ABC transporter ATP binding component	14.652	15.4762	15.0641	C:membrane	EC:1.1.1.38
map-flado_0067_0015	map	methionine aminopeptidase	20.1613	8.73656	14.4489	P:ATP catabolic process; F:ATP binding; F:ATPase activity
metK-flado_0234_0026	metK	S_adenosylmethionine synthetase	2.5974	1.12554	1.86147	F:metal ion binding; P:cellular process; P:proteolysis; F:metalloexopeptidase activity; F:aminopeptidase activity
mnmA-flado_0482_0008	mnmA	tRNA (5_methylaminomethyl_2_thiouridylate)_methyltransferase	2.61097	2.26284	2.4369	F:nucleoside-triphosphatase activity; F:nucleotide binding; C:membrane; P:amino acid transport	EC:3.6.1.3
mnmE-flado_8084_0017	mnmE	tRNA modification GTPase	10.1892	16.0844	13.1368	F:RNA binding; F:transferase activity; P:tRNA processing; F:nucleotide binding	EC:3.4.11
mnmG-flado_6333_0002	mnmG	tRNA uridine 5_carboxymethylaminomethyl modification enzyme mnmG	4.31499	4.20712	4.26106	C:intracellular; P:tRNA processing; F:ion binding; F:nucleotide binding; F:hydrolase activity
mntC-flado_6564_0010	mntC	Mn/Zn ABC transporter permease component	1.8622	1.21043	1.53631	C:cytoplasm; F:flavin adenine dinucleotide binding; P:tRNA wobble uridine modification	EC:3.6.1.15
mutM-flado_5892_0006	mutM	Probable DNA glycosylase	2.46002	9.5941	6.02706	F:ion channel activity; P:transport; C:membrane
nfsB-flado_0031_0003	nfsB	putative NAD(P)H nitroreductase	1.65837	2.15589	1.90713	F:oxidized purine nucleobase lesion DNA N-glycosylase activity
novitis_comp95067_c0_seq1		hypothetical protein	9.708	25.233	17.4705
nrdE-flado_6333_0009	nrdE	ribonucleoside_diphosphate reductase 2, alpha subunit	8.87813	11.0169	9.94754	F:NADH dehydrogenase activity
nrdF-flado_8220_0003	nrdF	ribonucleoside_diphosphate reductase 2, beta subunit	4.77555	9.93314	7.35435	C:ribonucleoside-diphosphate reductase complex; P:DNA replication; F:ATP binding; F:ribonucleoside-diphosphate reductase activity, thioredoxin disulfide as acceptor; P:oxidation-reduction process; P:purine nucleobase metabolic process; P:pyrimidine nucleobase metabolic process; P:deoxyribonucleoside diphosphate metabolic process
nusA-flado_5389_0002	nusA	Transcription termination factor	0.944287	3.68272	2.3135	C:ribonucleoside-diphosphate reductase complex; P:deoxyribonucleotide biosynthetic process; F:transition metal ion binding; F:oxidoreductase activity; P:deoxyribonucleoside diphosphate metabolic process; P:oxidation-reduction process
nusG-flado_6343_0012	nusG	Transcription termination factor	9.85222	4.26929	7.06076	F:RNA binding; P:regulation of DNA-dependent transcription, termination; F:sequence-specific DNA binding transcription factor activity
pdhA-flado_8220_0008	pdhA	Pyruvate dehydrogenase E1 component	10.989	10.7143	10.8516	F:transcription elongation regulator activity	EC:1.17.4.1
pdhB-flado_8220_0009	pdhB	Pyruvate dehydrogenase E1 component beta subunit	5.91716	10.2564	8.08679	F:pyruvate dehydrogenase (acetyl-transferring) activity; F:thiamine pyrophosphate binding; P:glycolysis; P:oxidation-reduction process; P:gluconeogenesis; P:isoleucine biosynthetic process; P:leucine biosynthetic process; P:valine biosynthetic process; C:pyruvate dehydrogenase complex
pdhC-flado_8220_0011	pdhC	pyruvate dehydrogenase E2 component N_terminal truncated	11.8577	6.85112	9.35441	P:oxidation-reduction process; F:pyruvate dehydrogenase (acetyl-transferring) activity; P:gluconeogenesis; P:glycolysis; P:isoleucine biosynthetic process; P:leucine biosynthetic process; P:valine biosynthetic process; C:pyruvate dehydrogenase complex
pduL-flado_0482_0020	pduL	Propanediol utilisation protein	17.9445	16.9657	17.4551	F:dihydrolipoyllysine-residue acetyltransferase activity; P:gluconeogenesis; P:glycolysis; P:acyl-carrier-protein biosynthetic process
pepA-flado_7221_0003	pepA	Probable aminopeptidase	15.6144	22.9464	19.2804	F:transferase activity, transferring acyl groups other than amino-acyl groups	EC:1.2.4.1
pepP-flado_0234_0032	pepP	Probable Xaa_Pro aminopeptidase	16.7464	12.4402	14.5933	F:metal ion binding; P:protein metabolic process; C:intracellular; F:exopeptidase activity	EC:1.2.4.1
pfkA-flado_0482_0033	pfkA	6_phosphofructokinase I	16.4609	22.7366	19.5988	F:X-Pro aminopeptidase activity	EC:2.3.1.12
pgI-flado_5389_0007	pgI	Glucose_6_phosphate isomerase	6.21601	7.07071	6.64336	P:fructose 6-phosphate metabolic process; P:phosphorylation; F:6-phosphofructokinase activity; C:6-phosphofructokinase complex; F:ATP binding; P:glycolysis; P:fructose metabolic process; P:galactose metabolic process; P:mannose metabolic process; P:gluconeogenesis; P:pentose-phosphate shunt
pgk-flado_0482_0035	pgk	phosphoglycerate kinase	11.9237	12.4006	12.1622	C:cytoplasm; P:gluconeogenesis; F:glucose-6-phosphate isomerase activity; P:glycolysis; P:starch metabolic process; P:sucrose metabolic process; P:pentose-phosphate shunt
pheS-flado_7716_0008	pheS	phenylalanine tRNA synthetase, alpha subunit	1.93798	2.51938	2.22868	C:cytoplasm; F:phosphoglycerate kinase activity; P:phosphorylation; F:ATP binding; P:glycolysis; P:gluconeogenesis; P:carbon utilization
pheT-flado_7716_0007	pheT	probable phenylalanine tRNA synthetase, beta subunit	0.419815	1.09152	0.755668	F:phenylalanine-tRNA ligase activity	EC:2.7.1.11
pnp-flado_0314_0020	pnp	Polyribonucleotide nucleotidyltransferase	2.80112	5.46218	4.13165
polA-flado_0482_0018	polA	DNA polymerase I	10.4895	10.6061	10.5478	F:S-methyl-5-thioadenosine phosphorylase activity
polC-flado_0482_0002	polC	DNA polymerase III alpha subunit	1.09721	1.71165	1.40443	F:exonuclease activity; F:transferase activity; P:metabolic process
potA-flado_7716_0004	potA	ABC transporter spermidine/putrescine ATP binding component	2.28311	8.90411	5.59361	F:DNA-directed DNA polymerase activity
ppa-flado_0482_0029	ppa	inorganic pyrophosphatase	1.89394	2.46212	2.17803	C:membrane
prfB-flado_0482_0005	prfB	Peptide chain release factor 2	7.36648	7.18232	7.2744	F:translation release factor activity; P:translational termination
priA-flado_5389_0005	priA	hypothetical primosomal protein N'	0.927214	1.20538	1.0663	F:translation release factor activity; P:translational termination
proS-flado_0234_0027	proS	Prolyl_tRNA synthetase	4.21053	1.82456	3.01754
pykF-flado_0314_0007	pykF	pyruvate kinase I	6.63717	3.83481	5.23599	F:phosphotransferase activity, for other substituted phosphate groups; F:transferase activity; P:phospholipid biosynthetic process; C:membrane; F:CDP-diacylglycerol-serine O-phosphatidyltransferase activity
pyrG-flado_0426_0013	pyrG	CTP synthetase	3.68324	2.39411	3.03867	F:pyruvate kinase activity; P:phosphorylation; F:potassium ion binding; F:magnesium ion binding; P:glycolysis; P:gluconeogenesis; P:purine nucleobase metabolic process; P:carbon utilization
pyrH-flado_0234_0011	pyrH	uridylate kinase	5.35475	5.22088	5.28782	P:glutamine metabolic process; F:CTP synthase activity; F:ATP binding; P:'de novo' CTP biosynthetic process; P:pyrimidine nucleobase metabolic process
qns-flado_0482_0007	qns	Glutamine_dependent NAD(+) synthetase	2.78862	5.80033	4.29448	P:cellular amino acid biosynthetic process; F:ATP binding; P:'de novo' CTP biosynthetic process; P:phosphorylation; F:UMP kinase activity; C:cytoplasm
rbfA-flado_5389_0004	rbfA	Ribosome_binding factor A	2.77008	10.8033	6.7867	F:NAD+ synthase activity	EC:2.7.1.4
recA-flado_8220_0002	recA	recombinase RecA	3.90244	5.07317	4.4878	P:rRNA processing	EC:6.3.4.2
rluD-flado_0067_0045	rluD	rRNA pseudouridine synthase	2.15517	16.8103	9.48276	F:helicase activity; F:nucleotide binding
rplA-flado_6343_0014	rplA	50S ribosomal protein L1	30.6905	24.9361	27.8133	C:cytoplasm; F:metal ion binding; P:nucleic acid phosphodiester bond hydrolysis; P:rRNA catabolic process; P:mRNA processing; P:rRNA processing; F:ribonuclease III activity; F:rRNA binding; P:tRNA processing; P:regulation of RNA metabolic process
rplB-flado_0067_0033	rplB	50S ribosomal protein L2	43.3213	23.4657	33.3935	F:structural constituent of ribosome; C:large ribosomal subunit; P:regulation of translation; F:rRNA binding; F:tRNA binding; P:ribosome biogenesis
rplC-flado_0067_0036	rplC	50S ribosomal protein L3	25.0569	8.88383	16.9704	F:structural constituent of ribosome; C:ribosome; P:translation
rplE-flado_0067_0024	rplE	50S ribosomal protein L5	16.8919	19.7635	18.3277	F:RNA binding; C:ribonucleoprotein complex
rplF-flado_0067_0021	rplF	50S ribosomal protein L6	24.4941	34.6113	29.5527	F:structural constituent of ribosome; C:ribosome; P:translation
rplI-flado_6282_0006	rplI	50S ribosomal protein L9	0.795545	3.10263	1.94909	C:ribosome; F:structural constituent of ribosome; P:translation; F:rRNA binding; P:ribosome biogenesis
rplK-flado_6343_0013	rplK	50S ribosomal protein L11	14.0845	9.15493	11.6197	C:intracellular; F:RNA binding
rplM-flado_6343_0005	rplM	50S ribosomal protein L13	17.758	18.7569	18.2575	C:ribosome; F:structural constituent of ribosome; P:translation; P:ribosome biogenesis
rplN-flado_0067_0026	rplN	50S ribosomal protein L14	36.7454	37.5328	37.1391	F:structural constituent of ribosome; C:ribosome; P:translation
rplO-flado_0067_0017	rplO	50S ribosomal protein L15	9.07029	8.84354	8.95692	F:structural constituent of ribosome; C:ribosome; P:translation
rplP-flado_0067_0029	rplP	50S ribosomal protein L16	89.8345	101.418	95.6265	C:ribosome; F:structural constituent of ribosome; P:translation; P:ribosome biogenesis
rplS-flado_0314_0009	rplS	50S ribosomal protein L19	19.774	11.0169	15.3955	C:ribonucleoprotein complex
rplT-flado_4539_0015	rplT	50S ribosomal protein L20	11.396	5.55556	8.47578	F:structural constituent of ribosome; C:ribosome; P:translation
rplV-flado_0067_0031	rplV	50S ribosomal protein L22	42.6667	45.0667	43.8667	C:ribosome; F:structural constituent of ribosome; P:translation; F:rRNA binding; P:ribosome biogenesis
rplX-flado_0067_0025	rplX	50S ribosomal protein L24	5.74713	22.4138	14.0805	C:ribosome; F:structural constituent of ribosome; P:translation; F:rRNA binding; F:nucleotide binding; P:ribosome biogenesis
rpmA-flado_8084_0007	rpmA	50S ribosomal protein L27	6.13497	7.97546	7.05521	F:structural constituent of ribosome; C:ribosome; P:translation
rpmD-flado_0067_0018	rpmD	50S ribosomal protein L30	20.202	19.697	19.9495	C:ribosome; F:structural constituent of ribosome; P:translation; P:ribosome biogenesis
rpmE-flado_6333_0006	rpmE	50S ribosomal protein L31	4.6729	18.2243	11.4486	F:structural constituent of ribosome; C:ribosome; P:translation
rpmF-flado_5304_0011	rpmF	50S ribosomal protein L32	20.1149	14.9425	17.5287	F:RNA binding; C:ribonucleoprotein complex
rpoA-flado_0067_0010	rpoA	RNA polymerase, alpha subunit	7.36067	8.20189	7.78128	F:structural constituent of ribosome; C:ribosome; P:translation
rpoC-flado_6343_0018	rpoC	RNA polymerase, beta prime subunit	13.4185	18.607	16.0128	F:DNA-directed RNA polymerase activity
rpoE-flado_0426_0016	rpoE	DNA-directed RNA polymerase delta subunit	3.7037	14.4444	9.07407	F:DNA-directed RNA polymerase activity; P:transcription, DNA-dependent; F:DNA binding; C:nucleolus; P:purine nucleobase metabolic process; P:pyrimidine nucleobase metabolic process
rpsB-flado_0234_0009	rpsB	30S ribosomal protein S2	2.574	8.36551	5.46976	F:DNA-directed RNA polymerase activity
rpsC-flado_0067_0030	rpsC	30S ribosomal protein S3	31.8725	22.4436	27.158	F:structural constituent of ribosome; C:ribosome; P:translation	EC:2.7.7.6
rpsD-flado_5852_0007	rpsD	30S ribosomal protein S4	14.1956	18.4543	16.3249	F:mRNA binding; F:structural constituent of ribosome; C:small ribosomal subunit; P:translation; F:rRNA binding; P:ribosome biogenesis
rpsE-flado_0067_0019	rpsE	30S ribosomal protein S5	9.25926	14.4444	11.8519	F:structural constituent of ribosome; C:small ribosomal subunit; P:translation; F:rRNA binding; P:ribosome biogenesis
rpsG-flado_6343_0020	rpsG	30S ribosomal protein S7	10.6157	11.0403	10.828	F:structural constituent of ribosome; C:ribosome; P:translation
rpsH-flado_0067_0022	rpsH	30S ribosomal protein S8	15.1515	19.697	17.4242	F:structural constituent of ribosome; C:ribosome; P:translation
rpsJ-flado_0067_0037	rpsJ	30S ribosomal protein S10	5.69801	3.7037	4.70085	F:structural constituent of ribosome; C:ribosome; P:translation
rpsK-flado_0067_0011	rpsK	30S ribosomal protein S11	44.7761	38.806	41.791	C:ribosome; F:structural constituent of ribosome; P:translation; F:tRNA binding; P:ribosome biogenesis
rpsL-flado_6343_0019	rpsL	30S ribosomal protein S12	11.8343	12.8205	12.3274	F:structural constituent of ribosome; C:ribosome; P:translation
rpsM-flado_0067_0012	rpsM	30S ribosomal protein S13	27.5482	46.5565	37.0523	C:ribosome; F:structural constituent of ribosome; P:translation; P:ribosome biogenesis
rpsP-flado_0314_2011	rpsP	30S ribosomal protein S16	3.41297	4.43686	3.92491	F:structural constituent of ribosome; C:small ribosomal subunit; P:translation; F:rRNA binding; F:tRNA binding; P:ribosome biogenesis
rpsR-flado_6282_0005	rpsR	30S ribosomal protein S18	4.16667	5.41667	4.79167	F:structural constituent of ribosome; C:ribosome; P:translation
rpsS-flado_0067_0032	rpsS	30S ribosomal protein S19	47.7816	17.7474	32.7645	C:ribosome; F:structural constituent of ribosome; P:translation; F:rRNA binding; P:ribosome biogenesis
rpsU-flado_5304_0006	rpsU	30S ribosomal subunit protein S21	37.8788	54.1667	46.0227	F:structural constituent of ribosome; C:small ribosomal subunit; P:translation; F:rRNA binding; P:ribosome biogenesis
ruvB-flado_4620_0005	ruvB	ATP-dependent DNA helicase	1.001	1.3013	1.15115	C:ribosome; F:structural constituent of ribosome; P:translation; P:ribosome biogenesis
secA-flado_0482_0004	secA	Protein translocase subunit	8.34327	5.68137	7.01232	P:SOS response; F:DNA binding; F:ATP binding; P:DNA recombination; F:four-way junction helicase activity; P:DNA repair; C:replication fork; C:Holliday junction helicase complex
secY-flado_0067_0016	secY	Protein translocase subunit	7.24638	9.42029	8.33333	F:nucleic acid binding; F:helicase activity; F:protein binding; F:ATP binding; C:membrane; P:protein import
serS-flado_0067_0047	serS	seryl-tRNA synthetase	31.6742	26.4706	29.0724	C:integral to membrane; P:protein targeting; P:intracellular protein transmembrane transport; C:plasma membrane; P:protein transport by the Sec complex
sodA-flado_6564_0006	sodA	superoxide dismutase	4.69484	4.06886	4.38185	F:nucleotide binding; F:aminoacyl-tRNA ligase activity; P:tRNA aminoacylation for protein translation
spoT-flado_0482_0009	spoT	(p)ppGpp synthetase	1.1554	1.50202	1.32871	P:removal of superoxide radicals; F:superoxide dismutase activity
ssb-flado_6282_0004	ssb	single-stranded DNA-binding protein	7.19424	6.23501	6.71463	P:phosphate-containing compound metabolic process; F:transferase activity, transferring phosphorus-containing groups
tadA-flado_6333_0004	tadA	tRNA-specific adenosine deaminase	2.15054	2.7957	2.47312	F:DNA binding	EC:6.1.1
tatD-flado_8220_0013	tatD	Mg-dependent Dnase	5.24934	11.9423	8.5958	F:catalytic activity
tdk-flado_6333_0005	tdk	thymidine kinase	3.47222	11.2847	7.37847	C:cytoplasm; F:nuclease activity; P:apoptotic DNA fragmentation; C:nucleus; F:metal ion binding
thrS-flado_0031_0002	thrS	threonyl-tRNA synthetase	2.58799	2.01863	2.30331	P:DNA metabolic process; F:kinase activity; F:nucleotide binding
thyA-flado_8220_0005	thyA	thymidylate synthase	5.94354	10.6241	8.2838	F:metal ion binding; P:threonyl-tRNA aminoacylation; F:threonine-tRNA ligase activity; F:ATP binding; C:cytoplasm; P:glycine metabolic process; P:L-serine metabolic process; P:threonine metabolic process
tig-flado_5304_0003	tig	putative trigger factor	4.58716	5.9633	5.27523
tilS-flado_0482_0012	tilS	Lysidine_tRNA(Ile) synthetase	2.36407	5.12214	3.7431	F:thymidylate synthase activity; P:methylation; P:dTTP biosynthetic process; P:dTMP biosynthetic process; C:cytoplasm; P:pyrimidine nucleobase metabolic process
tldD-flado_0426_0020	tldD	tldD protein	13.9347	10.4877	12.2112	F:ATP binding; F:ligase activity; P:tRNA modification; C:cytoplasm; P:tRNA processing; F:nucleotide binding; F:ligase activity, forming carbon-nitrogen bonds
tmk-flado_0067_0054	tmk	Thymidylate kinase	1.61031	8.37359	4.99195	P:proteolysis	EC:6.1.1.3
topA-flado_0482_0015	topA	DNA topoisomerase I, omega subunit	0.502765	3.26797	1.88537	F:thymidylate kinase activity	EC:2.1.1.45
trmD-flado_0314_2012	trmD	tRNA (guanine-N(1)-) methyl transferase	28	26	27	F:DNA topoisomerase type I activity
tsf-flado_0234_0010	tsf	Probable Elongation factor Ts	8.33333	7.7381	8.03571	P:cell redox homeostasis; F:electron carrier activity; P:glycerol ether metabolic process; F:protein disulfide oxidoreductase activity
tuf-flado_6343_0022	tuf	Elongation factor EF_Tu	88.488	102.749	95.6186	P:translational elongation; F:translation elongation factor activity; P:translation; C:cytoplasm; C:intracellular
tyrS-flado_0314_2013	tyrS	Tyrosyl_tRNA synthetase	3.18218	1.03421	2.10819	F:translation elongation factor activity; P:GTP catabolic process; F:GTPase activity; F:GTP binding; C:ribosome; P:regulation of translational elongation
ung-flado_0234_0019	ung	uracil DNA glycosylase	1.5361	7.98771	4.7619	F:tyrosine-tRNA ligase activity
uvrA-flado_7210_0009	uvrA	Excinuclease ABC subunit A	2.14133	2.31977	2.23055	F:protein binding; C:cytoplasm; P:base-excision repair; F:hydrolase activity, hydrolyzing N-glycosyl compounds
uvrB-flado_7210_0008	uvrB	Excinuclease ABC subunit B	1.01317	1.97568	1.49443	F:ATP binding; F:ATPase activity
uvrC-flado_7210_0010	uvrC	Excinuclease ABC subunit C	0.621891	1.61692	1.1194	P:nucleic acid phosphodiester bond hydrolysis; P:nucleotide-excision repair; P:SOS response; F:DNA binding; F:ATP binding; F:helicase activity; F:excinuclease ABC activity; C:cytoplasm; P:DNA catabolic process; C:excinuclease repair complex
valS-flado_0314_0016	valS	valyl-tRNA synthetase	3.88954	3.03384	3.46169	F:DNA binding; F:nuclease activity; C:intracellular; P:nucleotide-excision repair
vmpA-flado_0482_0026	vmpA	Variable membrane protein A	37.5218	58.9878	48.2548	F:nucleotide binding; F:aminoacyl-tRNA ligase activity; P:tRNA aminoacylation for protein translation
vmpB-flado_0031_0011	vmpB	Variable membrane protein B	13.7174	12.4829	13.1001	C:membrane
yacO-flado_6343_0010	yacO	Putative rRNA methyltransferase	1.3947	7.25244	4.32357	C:membrane
ycjM-flado_7221_0008	ycjM	Sucrose phosphorylase	9.56284	10.6557	10.1093	P:RNA metabolic process; P:methylation; F:methyltransferase activity	EC:6.1.1
yidC-flado_4539_0020	yidC	preprotein translocase subunit YidC	5.06009	9.04491	7.0525	F:hydrolase activity, acting on glycosyl bonds; F:sucrose phosphorylase activity; F:cation binding; P:sucrose metabolic process; P:starch metabolic process
ysdC-flado_4539_0017	ysdC	Putative aminopeptidase of the M42 family	25.4237	33.0508	29.2373	C:integral to membrane; P:protein insertion into membrane; C:membrane
zntA-flado_0482_0024	zntA	Cation uptake P-type ATPase	2.05128	6	4.02564

## Sheet: KEGG functional classification
KEGG BRITE code	functional category	number of assigned genes	assigned genes
ko01100	Metabolic pathways	38	ko:K00134 GAPDH; glyceraldehyde 3-phosphate dehydrogenase [EC:1.2.1.12] ko:K00161 PDHA; pyruvate dehydrogenase E1 component alpha subunit [EC:1.2.4.1] ko:K00162 PDHB; pyruvate dehydrogenase E1 component beta subunit [EC:1.2.4.1] ko:K00382 DLD; dihydrolipoamide dehydrogenase [EC:1.8.1.4] ko:K00525 E1.17.4.1A; ribonucleoside-diphosphate reductase alpha chain [EC:1.17.4.1] ko:K00526 E1.17.4.1B; ribo…	dihydrolipoamide acetyltransferase) [EC:2.3.1.12] ko:K00655 plsC; 1-acyl-sn-glycerol-3-phosphate acyltransferase [EC:2.3.1.51] ko:K00789 metK; S-adenosylmethionine synthetase [EC:2.5.1.6] ko:K00850 pfkA; 6-phosphofructokinase 1 [EC:2.7.1.11] ko:K00857 tdk; thymidine kinase [EC:2.7.1.21] ko:K00873 PK; pyruvate kinase [EC:2.7.1.40] ko:K00925 ackA; acetate kinase [EC:2.7.2.1] ko:K00927 PGK; phosphog…
ko03010	Ribosome	31	ko:K02863 RP-L1; large subunit ribosomal protein L1 ko:K02867 RP-L11; large subunit ribosomal protein L11 ko:K02871 RP-L13; large subunit ribosomal protein L13 ko:K02874 RP-L14; large subunit ribosomal protein L14 ko:K02876 RP-L15; large subunit ribosomal protein L15 ko:K02878 RP-L16; large subunit ribosomal protein L16 ko:K02884 RP-L19; large subunit ribosomal protein L19 ko:K02886 RP-L2; large …
ko00970	Aminoacyl-tRNA biosynthesis	18	ko:K01866 YARS; tyrosyl-tRNA synthetase [EC:6.1.1.1] ko:K01868 TARS; threonyl-tRNA synthetase [EC:6.1.1.3] ko:K01869 LARS; leucyl-tRNA synthetase [EC:6.1.1.4] ko:K01870 IARS; isoleucyl-tRNA synthetase [EC:6.1.1.5] ko:K01872 AARS; alanyl-tRNA synthetase [EC:6.1.1.7] ko:K01873 VARS; valyl-tRNA synthetase [EC:6.1.1.9] ko:K01875 SARS; seryl-tRNA synthetase [EC:6.1.1.11] ko:K01876 DARS; aspartyl-tRNA …
ko01110	Biosynthesis of secondary metabolites	16	ko:K00134 GAPDH; glyceraldehyde 3-phosphate dehydrogenase [EC:1.2.1.12] ko:K00161 PDHA; pyruvate dehydrogenase E1 component alpha subunit [EC:1.2.4.1] ko:K00162 PDHB; pyruvate dehydrogenase E1 component beta subunit [EC:1.2.4.1] ko:K00382 DLD; dihydrolipoamide dehydrogenase [EC:1.8.1.4] ko:K00600 glyA; glycine hydroxymethyltransferase [EC:2.1.2.1] ko:K00627 DLAT; pyruvate dehydrogenase E2 compone…	dihydrolipoamide acetyltransferase) [EC:2.3.1.12] ko:K00789 metK; S-adenosylmethionine synthetase [EC:2.5.1.6] ko:K00850 pfkA; 6-phosphofructokinase 1 [EC:2.7.1.11] ko:K00873 PK; pyruvate kinase [EC:2.7.1.40] ko:K00927 PGK; phosphoglycerate kinase [EC:2.7.2.3] ko:K01624 FBA; fructose-bisphosphate aldolase, class II [EC:4.1.2.13] ko:K01689 ENO; enolase [EC:4.2.1.11] ko:K01803 TPI; triosephosphate …
ko01200	Carbon metabolism	16	ko:K00027 E1.1.1.38; malate dehydrogenase	oxaloacetate-decarboxylating) [EC:1.1.1.38] ko:K00134 GAPDH; glyceraldehyde 3-phosphate dehydrogenase [EC:1.2.1.12] ko:K00161 PDHA; pyruvate dehydrogenase E1 component alpha subunit [EC:1.2.4.1] ko:K00162 PDHB; pyruvate dehydrogenase E1 component beta subunit [EC:1.2.4.1] ko:K00382 DLD; dihydrolipoamide dehydrogenase [EC:1.8.1.4] ko:K00600 glyA; glycine hydroxymethyltransferase [EC:2.1.2.1] ko:K0…
ko00240	Pyrimidine metabolism	15	ko:K00525 E1.17.4.1A; ribonucleoside-diphosphate reductase alpha chain [EC:1.17.4.1] ko:K00526 E1.17.4.1B; ribonucleoside-diphosphate reductase beta chain [EC:1.17.4.1] ko:K00560 thyA; thymidylate synthase [EC:2.1.1.45] ko:K00857 tdk; thymidine kinase [EC:2.7.1.21] ko:K00943 E2.7.4.9; dTMP kinase [EC:2.7.4.9] ko:K00962 pnp; polyribonucleotide nucleotidyltransferase [EC:2.7.7.8] ko:K01937 E6.3.4.2…
ko01120	Microbial metabolism in diverse environments	15	ko:K00134 GAPDH; glyceraldehyde 3-phosphate dehydrogenase [EC:1.2.1.12] ko:K00161 PDHA; pyruvate dehydrogenase E1 component alpha subunit [EC:1.2.4.1] ko:K00162 PDHB; pyruvate dehydrogenase E1 component beta subunit [EC:1.2.4.1] ko:K00382 DLD; dihydrolipoamide dehydrogenase [EC:1.8.1.4] ko:K00600 glyA; glycine hydroxymethyltransferase [EC:2.1.2.1] ko:K00627 DLAT; pyruvate dehydrogenase E2 compone…	dihydrolipoamide acetyltransferase) [EC:2.3.1.12] ko:K00850 pfkA; 6-phosphofructokinase 1 [EC:2.7.1.11] ko:K00873 PK; pyruvate kinase [EC:2.7.1.40] ko:K00925 ackA; acetate kinase [EC:2.7.2.1] ko:K00927 PGK; phosphoglycerate kinase [EC:2.7.2.3] ko:K01624 FBA; fructose-bisphosphate aldolase, class II [EC:4.1.2.13] ko:K01689 ENO; enolase [EC:4.2.1.11] ko:K01803 TPI; triosephosphate isomerase
ko00010	Glycolysis / Gluconeogenesis	13	ko:K00134 GAPDH; glyceraldehyde 3-phosphate dehydrogenase [EC:1.2.1.12] ko:K00161 PDHA; pyruvate dehydrogenase E1 component alpha subunit [EC:1.2.4.1] ko:K00162 PDHB; pyruvate dehydrogenase E1 component beta subunit [EC:1.2.4.1] ko:K00382 DLD; dihydrolipoamide dehydrogenase [EC:1.8.1.4] ko:K00627 DLAT; pyruvate dehydrogenase E2 component	dihydrolipoamide acetyltransferase) [EC:2.3.1.12] ko:K00850 pfkA; 6-phosphofructokinase 1 [EC:2.7.1.11] ko:K00873 PK; pyruvate kinase [EC:2.7.1.40] ko:K00927 PGK; phosphoglycerate kinase [EC:2.7.2.3] ko:K01624 FBA; fructose-bisphosphate aldolase, class II [EC:4.1.2.13] ko:K01689 ENO; enolase [EC:4.2.1.11] ko:K01803 TPI; triosephosphate isomerase
ko00230	Purine metabolism	13	ko:K00525 E1.17.4.1A; ribonucleoside-diphosphate reductase alpha chain [EC:1.17.4.1] ko:K00526 E1.17.4.1B; ribonucleoside-diphosphate reductase beta chain [EC:1.17.4.1] ko:K00873 PK; pyruvate kinase [EC:2.7.1.40] ko:K00942 E2.7.4.8; guanylate kinase [EC:2.7.4.8] ko:K00951 relA; GTP pyrophosphokinase [EC:2.7.6.5] ko:K00962 pnp; polyribonucleotide nucleotidyltransferase [EC:2.7.7.8] ko:K02335 DPO1;…
ko01230	Biosynthesis of amino acids	10	ko:K00134 GAPDH; glyceraldehyde 3-phosphate dehydrogenase [EC:1.2.1.12] ko:K00600 glyA; glycine hydroxymethyltransferase [EC:2.1.2.1] ko:K00789 metK; S-adenosylmethionine synthetase [EC:2.5.1.6] ko:K00850 pfkA; 6-phosphofructokinase 1 [EC:2.7.1.11] ko:K00873 PK; pyruvate kinase [EC:2.7.1.40] ko:K00927 PGK; phosphoglycerate kinase [EC:2.7.2.3] ko:K01624 FBA; fructose-bisphosphate aldolase, class I…	TIM) [EC:5.3.1.1] ko:K15633 gpmI; 2,3-bisphosphoglycerate-independent phosphoglycerate mutase [EC:5.4.2.12]
ko03440	Homologous recombination	8	ko:K02335 DPO1; DNA polymerase I [EC:2.7.7.7] ko:K02337 DPO3A1; DNA polymerase III subunit alpha [EC:2.7.7.7] ko:K02343 DPO3G; DNA polymerase III subunit gamma/tau [EC:2.7.7.7] ko:K03111 ssb; single-strand DNA-binding protein ko:K03551 ruvB; holliday junction DNA helicase RuvB [EC:3.6.4.12] ko:K03553 recA; recombination protein RecA ko:K03763 DPO3A2; DNA polymerase III subunit alpha, Gram-positiv…	replication factor Y)
ko00620	Pyruvate metabolism	7	ko:K00027 E1.1.1.38; malate dehydrogenase	oxaloacetate-decarboxylating) [EC:1.1.1.38] ko:K00161 PDHA; pyruvate dehydrogenase E1 component alpha subunit [EC:1.2.4.1] ko:K00162 PDHB; pyruvate dehydrogenase E1 component beta subunit [EC:1.2.4.1] ko:K00382 DLD; dihydrolipoamide dehydrogenase [EC:1.8.1.4] ko:K00627 DLAT; pyruvate dehydrogenase E2 component
ko03018	RNA degradation	7	ko:K00962 pnp; polyribonucleotide nucleotidyltransferase [EC:2.7.7.8] ko:K00970 pcnB; poly(A) polymerase [EC:2.7.7.19] ko:K01689 ENO; enolase [EC:4.2.1.11] ko:K04043 dnaK; molecular chaperone DnaK ko:K04077 groEL; chaperonin GroEL ko:K05592 deaD; ATP-dependent RNA helicase DeaD [EC:3.6.4.13] ko:K12574 rnj; ribonuclease J [EC:3.1.-.-]
ko03030	DNA replication	7	ko:K02314 dnaB; replicative DNA helicase [EC:3.6.4.12] ko:K02316 dnaG; DNA primase [EC:2.7.7.-] ko:K02335 DPO1; DNA polymerase I [EC:2.7.7.7] ko:K02337 DPO3A1; DNA polymerase III subunit alpha [EC:2.7.7.7] ko:K02343 DPO3G; DNA polymerase III subunit gamma/tau [EC:2.7.7.7] ko:K03111 ssb; single-strand DNA-binding protein ko:K03763 DPO3A2; DNA polymerase III subunit alpha, Gram-positive type [EC:2.…
ko03060	Protein export	6	ko:K03070 secA; preprotein translocase subunit SecA ko:K03076 secY; preprotein translocase subunit SecY ko:K03106 SRP54; signal recognition particle subunit SRP54 ko:K03110 ftsY; fused signal recognition particle receptor ko:K03217 yidC; YidC/Oxa1 family membrane protein insertase ko:K13280 SEC11; signal peptidase, endoplasmic reticulum-type [EC:3.4.-.-]
ko02010	ABC transporters	5	ko:K10112 msmX; multiple sugar transport system ATP-binding protein ko:K11072 potA; spermidine/putrescine transport system ATP-binding protein [EC:3.6.3.31] ko:K11708 troC; manganese/zinc/iron transport system permease protein ko:K16786 ecfA1; energy-coupling factor transport system ATP-binding protein [EC:3.6.3.-] ko:K16787 ecfA2; energy-coupling factor transport system ATP-binding protein [EC:3…
ko03070	Bacterial secretion system	5	ko:K03070 secA; preprotein translocase subunit SecA ko:K03076 secY; preprotein translocase subunit SecY ko:K03106 SRP54; signal recognition particle subunit SRP54 ko:K03110 ftsY; fused signal recognition particle receptor ko:K03217 yidC; YidC/Oxa1 family membrane protein insertase
ko03430	Mismatch repair	5	ko:K02337 DPO3A1; DNA polymerase III subunit alpha [EC:2.7.7.7] ko:K02343 DPO3G; DNA polymerase III subunit gamma/tau [EC:2.7.7.7] ko:K03111 ssb; single-strand DNA-binding protein ko:K03601 xseA; exodeoxyribonuclease VII large subunit [EC:3.1.11.6] ko:K03763 DPO3A2; DNA polymerase III subunit alpha, Gram-positive type [EC:2.7.7.7]
ko00020	Citrate cycle/TCA cycle	4	ko:K00161 PDHA; pyruvate dehydrogenase E1 component alpha subunit [EC:1.2.4.1] ko:K00162 PDHB; pyruvate dehydrogenase E1 component beta subunit [EC:1.2.4.1] ko:K00382 DLD; dihydrolipoamide dehydrogenase [EC:1.8.1.4] ko:K00627 DLAT; pyruvate dehydrogenase E2 component	dihydrolipoamide acetyltransferase) [EC:2.3.1.12]
ko03420	Nucleotide excision repair	4	ko:K02335 DPO1; DNA polymerase I [EC:2.7.7.7] ko:K03701 uvrA; excinuclease ABC subunit A ko:K03702 uvrB; excinuclease ABC subunit B ko:K03703 uvrC; excinuclease ABC subunit C
ko00030	Pentose phosphate pathway	3	ko:K00850 pfkA; 6-phosphofructokinase 1 [EC:2.7.1.11] ko:K01624 FBA; fructose-bisphosphate aldolase, class II [EC:4.1.2.13] ko:K01810 GPI; glucose-6-phosphate isomerase [EC:5.3.1.9]
ko00051	Fructose and mannose metabolism	3	ko:K00850 pfkA; 6-phosphofructokinase 1 [EC:2.7.1.11] ko:K01624 FBA; fructose-bisphosphate aldolase, class II [EC:4.1.2.13] ko:K01803 TPI; triosephosphate isomerase	TIM) [EC:5.3.1.1]
ko00260	Glycine, serine and threonine metabolism	3	ko:K00382 DLD; dihydrolipoamide dehydrogenase [EC:1.8.1.4] ko:K00600 glyA; glycine hydroxymethyltransferase [EC:2.1.2.1] ko:K15633 gpmI; 2,3-bisphosphoglycerate-independent phosphoglycerate mutase [EC:5.4.2.12]
ko00500	Starch and sucrose metabolism	3	ko:K00690 E2.4.1.7; sucrose phosphorylase [EC:2.4.1.7] ko:K01179 E3.2.1.4; endoglucanase [EC:3.2.1.4] ko:K01810 GPI; glucose-6-phosphate isomerase [EC:5.3.1.9]
ko03020	RNA polymerase	3	ko:K03040 rpoA; DNA-directed RNA polymerase subunit alpha [EC:2.7.7.6] ko:K03046 rpoC; DNA-directed RNA polymerase subunit beta' [EC:2.7.7.6] ko:K03048 rpoE; DNA-directed RNA polymerase subunit delta
ko03410	Base excision repair	3	ko:K02335 DPO1; DNA polymerase I [EC:2.7.7.7] ko:K03648 UNG; uracil-DNA glycosylase [EC:3.2.2.27] ko:K10563 mutM; formamidopyrimidine-DNA glycosylase [EC:3.2.2.23 4.2.99.18]
ko04112	Cell cycle - Caulobacter	3	ko:K01338 lon; ATP-dependent Lon protease [EC:3.4.21.53] ko:K02313 dnaA; chromosomal replication initiator protein ko:K02314 dnaB; replicative DNA helicase [EC:3.6.4.12]
ko00564	Glycerophospholipid metabolism	2	ko:K00057 gpsA; glycerol-3-phosphate dehydrogenase	NAD(P)+) [EC:1.1.1.94] ko:K00655 plsC; 1-acyl-sn-glycerol-3-phosphate acyltransferase [EC:2.3.1.51]
ko00670	One carbon pool by folate	2	ko:K00560 thyA; thymidylate synthase [EC:2.1.1.45] ko:K00600 glyA; glycine hydroxymethyltransferase [EC:2.1.2.1]
ko02020	Two-component system	2	ko:K00027 E1.1.1.38; malate dehydrogenase	oxaloacetate-decarboxylating) [EC:1.1.1.38] ko:K02313 dnaA; chromosomal replication initiator protein
ko00052	Galactose metabolism	1	ko:K00850 pfkA; 6-phosphofructokinase 1 [EC:2.7.1.11]
ko00190	Oxidative phosphorylation	1	ko:K01507 ppa; inorganic pyrophosphatase [EC:3.6.1.1]
ko00270	Cysteine and methionine metabolism	1	ko:K00789 metK; S-adenosylmethionine synthetase [EC:2.5.1.6]
ko00280	Valine, leucine and isoleucine degradation	1	ko:K00382 DLD; dihydrolipoamide dehydrogenase [EC:1.8.1.4]
ko00460	Cyanoamino acid metabolism	1	ko:K00600 glyA; glycine hydroxymethyltransferase [EC:2.1.2.1]
ko00480	Glutathione metabolism	1	ko:K01255 CARP; leucyl aminopeptidase [EC:3.4.11.1]
ko00520	Amino sugar and nucleotide sugar metabolism	1	ko:K01810 GPI; glucose-6-phosphate isomerase [EC:5.3.1.9]
ko00561	Glycerolipid metabolism	1	ko:K00655 plsC; 1-acyl-sn-glycerol-3-phosphate acyltransferase [EC:2.3.1.51]
ko00562	Inositol phosphate metabolism	1	ko:K01803 TPI; triosephosphate isomerase	TIM) [EC:5.3.1.1]
ko00630	Glyoxylate and dicarboxylate metabolism	1	ko:K00600 glyA; glycine hydroxymethyltransferase [EC:2.1.2.1]
ko00640	Propanoate metabolism	1	ko:K00925 ackA; acetate kinase [EC:2.7.2.1]
ko00720	Carbon fixation pathways in prokaryotes	1	ko:K00925 ackA; acetate kinase [EC:2.7.2.1]
ko00760	Nicotinate and nicotinamide metabolism	1	ko:K01950 E6.3.5.1; NAD+ synthase	glutamine-hydrolysing) [EC:6.3.5.1]
ko00785	Lipoic acid metabolism	1	ko:K03800 lplA; lipoate-protein ligase A [EC:2.7.7.63]
ko00983	Drug metabolism - other enzymes	1	ko:K00857 tdk; thymidine kinase [EC:2.7.1.21]
ko04068	FoxO signaling pathway	1	ko:K04564 SOD2; superoxide dismutase, Fe-Mn family [EC:1.15.1.1]
ko04122	Sulfur relay system	1	ko:K00566 mnmA; tRNA-specific 2-thiouridylase [EC:2.8.1.-]
ko04141	Protein processing in endoplasmic reticulum	1	ko:K13525 VCP; transitional endoplasmic reticulum ATPase
ko04152	AMPK signaling pathway	1	ko:K00850 pfkA; 6-phosphofructokinase 1 [EC:2.7.1.11]
ko04626	Plant-pathogen interaction	1	ko:K02358 tuf; elongation factor Tu

## Sheet: GO enrichment analysis
GO-ID	Term	Category	FDR	P-Value	#Test	#Ref	#notAnnotTest	#notAnnotRef	Over/Under	TestSeqsRefSeqs	TestSeqsRefSeqs
GO:0003824	catalytic activity	F	0.12082	0.000529138	1	70	12	46	under	tuf_flado_6343_0022, argS_flado_0067_0044, glyA_flado_6333_0007, polA_flado_0482_0018, Ctg7716_0000849_0002000_f3_flado_7716_0001, fba_flado_0482_0037, hflB_flado_8084_0015, ycjM_flado_7221_0008, CbiO2_flado_0067_0007, tdk_flado_6333_0005, pykF_flado_0314_0007, pduL_flado_0482_0020, Ctg5304_0017063_0017512_f2_flado_5304_0013, secA_flado_0482_0004, ffh_flado_0482_0017, Ctg0482_0031068_0032375_f3_f…	tuf_flado_6343_0022,argS_flado_0067_0044, glyA_flado_6333_0007, polA_flado_0482_0018, Ctg7716_0000849_0002000_f3_flado_7716_0001, fba_flado_0482_0037, hflB_flado_8084_0015, ycjM_flado_7221_0008, CbiO2_flado_0067_0007, tdk_flado_6333_0005, pykF_flado_0314_0007, pduL_flado_0482_0020, Ctg5304_0017063_0017512_f2_flado_5304_0013, secA_flado_0482_0004, ffh_flado_0482_0017, Ctg0482_0031068_0032375_f3_fl…
GO:0005840	ribosome	C	0.162857	0.00131903	9	27	4	89	over	tuf_flado_6343_0022, rplB_flado_0067_0033, rpsK_flado_0067_0011, rplN_flado_0067_0026, rpsU_flado_5304_0006, rplV_flado_0067_0031, rpsM_flado_0067_0012, rplP_flado_0067_0029, rpsS_flado_0067_0032rpsJ_flado_0067_0037, rplX_flado_0067_0025, rplC_flado_0067_0036, rplA_flado_6343_0014, rpsL_flado_6343_0019, rpsD_flado_5852_0007, rpsH_flado_0067_0022, rplF_flado_0067_0021, rplM_flado_6343_0005, rplE_f…	tuf_flado_6343_0022, rplB_flado_0067_0033, rpsK_flado_0067_0011, rplN_flado_0067_0026, rpsU_flado_5304_0006, rplV_flado_0067_0031, rpsM_flado_0067_0012, rplP_flado_0067_0029, rpsS_flado_0067_0032rpsJ_flado_0067_0037, rplX_flado_0067_0025, rplC_flado_0067_0036, rplA_flado_6343_0014, rpsL_flado_6343_0019, rpsD_flado_5852_0007, rpsH_flado_0067_0022, rplF_flado_0067_0021, rplM_flado_6343_0005, rplE_f…
GO:0006412	translation	P	0.162857	0.00179781	10	36	3	80	over	tuf_flado_6343_0022, rplB_flado_0067_0033, rpsK_flado_0067_0011, rplN_flado_0067_0026, rpsU_flado_5304_0006, fusA_flado_6343_0021, rplV_flado_0067_0031, rpsM_flado_0067_0012, rplP_flado_0067_0029, rpsS_flado_0067_0032rpsJ_flado_0067_0037, rplX_flado_0067_0025, argS_flado_0067_0044, rplC_flado_0067_0036, rplA_flado_6343_0014, rpsL_flado_6343_0019, rpsD_flado_5852_0007, rpsH_flado_0067_0022, rplF_f…	tuf_flado_6343_0022, rplB_flado_0067_0033, rpsK_flado_0067_0011, rplN_flado_0067_0026, rpsU_flado_5304_0006, fusA_flado_6343_0021, rplV_flado_0067_0031, rpsM_flado_0067_0012, rplP_flado_0067_0029, rpsS_flado_0067_0032rpsJ_flado_0067_0037, rplX_flado_0067_0025, argS_flado_0067_0044, rplC_flado_0067_0036, rplA_flado_6343_0014, rpsL_flado_6343_0019, rpsD_flado_5852_0007, rpsH_flado_0067_0022, rplF_f…
GO:0042254	ribosome biogenesis	P	0.162857	0.00261522	8	23	5	93	over	rplB_flado_0067_0033, rpsK_flado_0067_0011, rplN_flado_0067_0026, rpsU_flado_5304_0006, rplV_flado_0067_0031, rpsM_flado_0067_0012, rplP_flado_0067_0029, rpsS_flado_0067_0032rpsJ_flado_0067_0037, rplX_flado_0067_0025, rplC_flado_0067_0036, rplA_flado_6343_0014, rpsL_flado_6343_0019, rpsD_flado_5852_0007, rpsH_flado_0067_0022, rplF_flado_0067_0021, rplM_flado_6343_0005, rplE_flado_0067_0024, Conti…	rplB_flado_0067_0033, rpsK_flado_0067_0011, rplN_flado_0067_0026, rpsU_flado_5304_0006, rplV_flado_0067_0031, rpsM_flado_0067_0012, rplP_flado_0067_0029, rpsS_flado_0067_0032rpsJ_flado_0067_0037, rplX_flado_0067_0025, rplC_flado_0067_0036, rplA_flado_6343_0014, rpsL_flado_6343_0019, rpsD_flado_5852_0007, rpsH_flado_0067_0022, rplF_flado_0067_0021, rplM_flado_6343_0005, rplE_flado_0067_0024, Conti…
GO:0003735	structural constituent of ribosome	F	0.162857	0.00261522	8	23	5	93	over	rplB_flado_0067_0033, rpsK_flado_0067_0011, rplN_flado_0067_0026, rpsU_flado_5304_0006, rplV_flado_0067_0031, rpsM_flado_0067_0012, rplP_flado_0067_0029, rpsS_flado_0067_0032rpsJ_flado_0067_0037, rplX_flado_0067_0025, rplC_flado_0067_0036, rplA_flado_6343_0014, rpsL_flado_6343_0019, rpsD_flado_5852_0007, rpsH_flado_0067_0022, rplF_flado_0067_0021, rplM_flado_6343_0005, rplE_flado_0067_0024, Conti…	rplB_flado_0067_0033, rpsK_flado_0067_0011, rplN_flado_0067_0026, rpsU_flado_5304_0006, rplV_flado_0067_0031, rpsM_flado_0067_0012, rplP_flado_0067_0029, rpsS_flado_0067_0032rpsJ_flado_0067_0037, rplX_flado_0067_0025, rplC_flado_0067_0036, rplA_flado_6343_0014, rpsL_flado_6343_0019, rpsD_flado_5852_0007, rpsH_flado_0067_0022, rplF_flado_0067_0021, rplM_flado_6343_0005, rplE_flado_0067_0024, Conti…
GO:0051082	unfolded protein binding	F	0.359536	0.00944767	2	0	11	116	over	groL_flado_0426_0003, dnaK_flado_0031_0007	groL_flado_0426_0003, dnaK_flado_0031_0007

## Sheet: selected genes RPK & EI
locus ID	abbreviation	RPK_120E	RPK_120	RPK (mean)	EI_120	EI_B68		EI_B75	EI (mean)
CbiO2-flado_0067_0008	CoABC	1.58151	8.51582	5.04866	0.359	0.211		0.0513	0.2071
Ctg7221_0018383_0018643_r1_flado_7221	comp100	60.4651	48.8372	54.6512	2.04	1.07		0.222	1.11067
Ctg0314_0004067_0004231_f2_flado_0314_0005	comp115	41.9355	41.4747	41.7051	1.07	0.418		2.59	1.35933
Ctg0338_0006451_0007086_f1_flado_0338_0005	comp126	18.3962	28.3019	23.3491	0.0124	0		0.000491	0.004297
contig12	contig12	3283.52	2214.9	2749.21	16.1	5.47		11.1	10.89
Ctg0234_0028748_0029098_f2_flado_0234_0025	comp83	643.689	453.883	548.786	4.1	1.66		0.534	2.098
ftsY-flado_0482_0016	ftsY	10.8673	7.31452	9.09091	0.138	0.0539		0.0134	0.0684333
Ctg0426_0019664_0020134_f2_flado_0426_0012	Imp	1081	697.133	889.068	6.21	2.07		2.27	3.51667
Ctg5304_0021069_0021488_f3_flado_5304_0021	osm	0	9.52381	4.7619	0.138	0.0539		0.0134	0.0684333
Ctg0314_0007223_0007996_f2_flado_0314_0008	PAM266	4.83871	11.1663	8.00248	0.21	0.07		0.0146	0.0982
rpoD-flado_4539_0007	rpoD	0	0	0	0.708	0.309		0.34	0.452333
Ctg0482_0033346_0033975_f1_flado_0482_0023	SpoVG	43.3333	20.6349	31.9841	0.784	0.378		0.218	0.46
tldD-flado_0426_0020	tldD	10.4877	13.9347	12.2112	0.24	0.147		0.0927	0.1599
vmpB-flado_0031_0011	VmpB	12.4829	13.7174	13.1001	0.182	0.132		0.0304	0.1148
ysdC-flado_4539_0017	ysdC	33.0508	25.4237	29.2373	0.89	0.283		0.207	0.46
