# Supplementary material for: RNA-Seq profile of flavescence dorée phytoplasma in grapevine
Source: BMC Genomics. 2014 Dec 11;15(1):1088. doi: 10.1186/1471-2164-15-1088 (PMC4299374; doi:10.1186/1471-2164-15-1088)
Supplement: Supplementary file 6 — Additional file 6: PCR/qPCR/qRT-PCR primers and amplification conditions. Table reports primers sequences, amplification conditions and reaction parameters (for qRT-PCRs only) of all the PCR analyses carried out in this work. (XLS 1 MB) [file 12864_2014_6831_MOESM6_ESM.xls]

## Sheet: qRT-PCR conditions
	Primers for cloning						Primers for qPCR
Transcript	Forward primer name	Forward primer sequence 5'-3'	Reverse primer name	Reverse primer sequence 5'-3'	Annealing temperature (°C)	Product size (bp)	Forward primer name	Forward primer sequence 5'-3'	Reverse primer sequence 5'-3'	Reverse primer sequence 5'-3'	Annealing temperature (°C)	Product size (bp)	Efficiency (%)	Linear correlation coefficient	Melting peak temperature (°C)
imp	DNAdFw1	ARACWATWGAANWDWTAGAA	PyrGRv1	GTWCAATTTCATYCWGARTT	55	1038	impFw4	ATGCAACAAAAAGAAAGTT	impRv4	AACTGAACCAACTGAACCAAC	53	69	93	0.998	72.0
vmpB	vmpBFw1	AACACATAGAGAATTAGGAAC	vmpBRv1	TTCTTTATTTGATTCTGTAACGG	51	271	vmpBFw3	TGATTACACAGGAGAAGTAGAAG	vmpBRv1	TTCTTTATTTGATTCTGTAACGG	53	106	98	0.999	71.6
tldD	tldDFw1	CACCGAGGTCGTTCTATGGG	tldDRv1	GGCATAACTGTTCCGCCACC	60	572	tldDFw4	TCGCCTACTTCTCGAATGAA	tldDRv2	TGTTCCGCCACCAAAACTTT	59	114	94	1000	75.6
spoVG	spoVGFw1	TAGAAGGTGAAAAGGGTCTT	spoVGRv1	TCTTGAGTAATTGGATGAGCA	53	406	spoVGFw3	AAGTTAACAAAGCTTTCCAAG	spoVGRv3	TGTTCCCATTTCCATTTTACT	53	62	97	0.998	70.8
coABC	CoABCFw1	GGAGATAATGGTTCAGGAAAA	CoABCRv1	AGCAAAAGATAAATCGTGAGT	53	495	CoABCFw2	CTCAAGAATTATCAGGAGGTCAA	CoABCRv2	GGTTCCATAGATAAAACAGAAGC	56	64	92	0.994	70.5
rpoD	rpoDFw1	GGGCTTAATGAGAGCAGTCG	rpoDRv1	TCTGTAAGGCCATAACGCAT	57	474	rpoDFw1	GGGCTTAATGAGAGCAGTCG	rpoDRv3	TACAGCTCTTGTAATCGCTTGTC	59	100	94	0.997	75.4
ftsY	ftsYFw2	GCTATGATTGGGCAAAACGG	ftsYRv2	GCCTTTAGCGATTCCATCAAAT	56	102	ftsYFw2	GCTATGATTGGGCAAAACGG	ftsYRv2	GCCTTTAGCGATTCCATCAAAT	56	102	94	0.996	72.0
osm	OsmFw1	TCTGCTTTAATGAATAGCGAAG	OsmRv1	ACTAAAATGAGGATATGTGTC	51	303	OsmFw2	TGAATAGCGAAGAAGACTACAGT	OsmRv2	CTGGATGCCACAAAATAAATCA	56	200	97	0.994	73.2
PAM266	PAM266Fw1	AAATAGAGTAACACGAGCCG	PAM266Rv1	AGCGTAGAATGTTTGTCCAC	55	472	PAM266Fw2	AGAGTAACACGAGCCGGAAT	PAM266Rv2	ACCTTGGACGCTTCAACAGA	59	197	95	0.999	73.2
ysdC	ysdCFw1	TGTAAAAGCAATCACTGGCG	ysdCRv1	CCTGTCGGTTTAGGTTCTTG	56	549	ysdCFw3	ACTCCTCACCGTGATTTCGA	ysdCRv2	TGAAAGCACCTACGCATTGG	59	142	111	0.999	77.0
comp83	comp83for	CAAACAAAAGTTAAATGGCAAG	comp83rev	GATAATGACCTGGAAGTGGTT	53	241	comp83for	CAAACAAAAGTTAAATGGCAAG	comp83rev	GATAATGACCTGGAAGTGGTT	53	241	92	0.998	77.2
contig12	contig12for	AACCGTACAAGCAAGTTTCC	contig12rev	GAATAACAGATTACAGCAGAAG	62	568	contig12Fw3	AGTTTGATCCAGCTTGCGGA	contig12Rv2	CGGCAACTGTGTAAATCCGT	59	141	98	0.998	78.7
comp 115	comp115for	AATTGGGGATGTTTATGGAA	comp115rev	TTAAGCAAAAGCTAATTGTCC	58	179	comp115Fw2	GGGGATGTTTATGGAATTTGC	comp115 Rv2	GCAAAAGCTAATTGTCCTATTCC	59	171	99	0.991	74.8
comp100	comp100for	ATGAAGTAGTTTCGACAAATG	comp100rev	CTCAGGTTAATCCAATAATGTG	53	216	comp100for	ATGAAGTAGTTTCGACAAATG	comp100rev	CTCAGGTTAATCCAATAATGTG	53	216	82	0.997	76.4
comp126	comp126for	CGCTATCACTGGTATTTACGC	comp126rev	AATGTGGTCTTTGTTGGCTATG	56	397	comp126for	CGCTATCACTGGTATTTACGC	comp126rev	AATGTGGTCTTTGTTGGCTATG	56	397	99	0.992	76.6
secY	FD9f2	GCTAAAGGTGATTTAAC	FD9r	TTTGCTTTCATATCTTGTATCG	47	1300	FdSecyFw	TGCCTTATGTTACTGCTTCT	FdSecyRv	TAATAATGATGGGGATTCAA	61	185	103	0.995	76.5
grapevine ubiquitin	UBI2 for	ATGTCAAGGCCAAGATCCAG	UBI2 rev	TCAAACAGCAACCAAGAAACA	60	504	Ubiquitin forward	TCTGAGGCTTCGTGGTGGTA	Ubiquitin reverse	AGGCGTGCATAACATTTGCG	56	99	112	0.998	80.5
